# Supplementary material for: Learning emergent partial differential equations in a learned emergent space
Source: Nat Commun. 2022 Jun 9;13:3318. doi: 10.1038/s41467-022-30628-6 (PMC9184577; doi:10.1038/s41467-022-30628-6)
Supplement: Supplementary file 2 — Source Data [file 41467_2022_30628_MOESM2_ESM.zip]

Archive with 14 entries (13 files):
- figure_source/
- figure_source/Source_Data_Figure_1.npy
- figure_source/Source_Data_Figure_2.npy
- figure_source/Source_Data_Figure_2f.npy
- figure_source/Source_Data_Figure_3b.npy
- figure_source/Source_Data_Figure_3c.xlsx
- figure_source/Source_Data_Figure_3d.xlsx
- figure_source/Source_Data_Figure_4.xlsx
- figure_source/Source_Data_Figure_4_Inset_1.npy
- figure_source/Source_Data_Figure_4_Inset_2.npy
- figure_source/Source_Data_Figure_5.xlsx
- figure_source/Source_Data_Figure_6c.xlsx
- figure_source/Source_Data_Figure_6f.xlsx
- figure_source/Source_Data_Figure_7.xlsx
