# Supplementary material for: Learning emergent partial differential equations in a learned emergent space
Source: Nat Commun. 2022 Jun 9;13:3318. doi: 10.1038/s41467-022-30628-6 (PMC9184577; doi:10.1038/s41467-022-30628-6)
Supplement: Supplementary file 2 — Source Data [file 41467_2022_30628_MOESM2_ESM.zip › figure_source/Source_Data_Figure_3c.xlsx]

## Sheet: Figure 3c
t	d_true	d_learned
0.005	0.100601	0.100385
0.01	0.100576	0.100373
0.015	0.100551	0.100447
0.02	0.100526	0.100582
0.025	0.100501	0.10076
0.03	0.100476	0.100968
0.035	0.10045	0.101198
0.04	0.100425	0.101444
0.045	0.1004	0.1017
0.05	0.100375	0.101963
0.055	0.100349	0.102231
0.06	0.100324	0.102501
0.065	0.100299	0.102773
0.07	0.100273	0.103045
0.075	0.100248	0.103317
0.08	0.100222	0.103587
0.085	0.100197	0.103856
0.09	0.100171	0.104123
0.095	0.100145	0.104387
0.1	0.10012	0.10465
0.105	0.100094	0.10491
0.11	0.100068	0.105168
0.115	0.100043	0.105423
0.12	0.100017	0.105676
0.125	0.0999908	0.105926
0.13	0.0999649	0.106173
0.135	0.099939	0.106418
0.14	0.099913	0.10666
0.145	0.0998869	0.1069
0.15	0.0998609	0.107137
0.155	0.0998348	0.107372
0.16	0.0998086	0.107604
0.165	0.0997824	0.107833
0.17	0.0997562	0.10806
0.175	0.0997299	0.108284
0.18	0.0997036	0.108506
0.185	0.0996773	0.108726
0.19	0.0996509	0.108943
0.195	0.0996245	0.109158
0.2	0.099598	0.10937
0.205	0.0995715	0.10958
0.21	0.099545	0.109787
0.215	0.0995184	0.109993
0.22	0.0994918	0.110196
0.225	0.0994651	0.110397
0.23	0.0994384	0.110595
0.235	0.0994117	0.110791
0.24	0.0993849	0.110985
0.245	0.0993581	0.111177
0.25	0.0993313	0.111367
0.255	0.0993044	0.111554
0.26	0.0992775	0.11174
0.265	0.0992505	0.111923
0.27	0.0992235	0.112104
0.275	0.0991965	0.112283
0.28	0.0991694	0.11246
0.285	0.0991423	0.112635
0.29	0.0991151	0.112808
0.295	0.0990879	0.112979
0.3	0.0990607	0.113148
0.305	0.0990334	0.113315
0.31	0.0990061	0.11348
0.315	0.0989788	0.113643
0.32	0.0989514	0.113804
0.325	0.098924	0.113964
0.33	0.0988965	0.114121
0.335	0.0988691	0.114277
0.34	0.0988415	0.114431
0.345	0.098814	0.114583
0.35	0.0987863	0.114733
0.355	0.0987587	0.114881
0.36	0.098731	0.115028
0.365	0.0987033	0.115173
0.37	0.0986756	0.115316
0.375	0.0986478	0.115457
0.38	0.0986199	0.115597
0.385	0.0985921	0.115735
0.39	0.0985642	0.115871
0.395	0.0985362	0.116006
0.4	0.0985082	0.116139
0.405	0.0984802	0.11627
0.41	0.0984522	0.1164
0.415	0.0984241	0.116528
0.42	0.098396	0.116655
0.425	0.0983678	0.11678
0.43	0.0983396	0.116903
0.435	0.0983114	0.117025
0.44	0.0982831	0.117145
0.445	0.0982548	0.117264
0.45	0.0982264	0.117382
0.455	0.098198	0.117497
0.46	0.0981696	0.117612
0.465	0.0981412	0.117725
0.47	0.0981127	0.117836
0.475	0.0980841	0.117946
0.48	0.0980556	0.118055
0.485	0.098027	0.118162
0.49	0.0979983	0.118268
0.495	0.0979697	0.118373
0.5	0.0979409	0.118476
0.505	0.0979122	0.118578
0.51	0.0978834	0.118678
0.515	0.0978546	0.118777
0.52	0.0978257	0.118875
0.525	0.0977969	0.118972
0.53	0.0977679	0.119067
0.535	0.097739	0.119161
0.54	0.09771	0.119254
0.545	0.0976809	0.119345
0.55	0.0976519	0.119435
0.555	0.0976228	0.119524
0.56	0.0975936	0.119612
0.565	0.0975644	0.119699
0.57	0.0975352	0.119784
0.575	0.097506	0.119868
0.58	0.0974767	0.119951
0.585	0.0974474	0.120033
0.59	0.097418	0.120113
0.595	0.0973886	0.120193
0.6	0.0973592	0.120271
0.605	0.0973297	0.120349
0.61	0.0973002	0.120425
0.615	0.0972707	0.1205
0.62	0.0972412	0.120574
0.625	0.0972115	0.120647
0.63	0.0971819	0.120718
0.635	0.0971522	0.120789
0.64	0.0971225	0.120859
0.645	0.0970928	0.120928
0.65	0.097063	0.120995
0.655	0.0970332	0.121062
0.66	0.0970034	0.121127
0.665	0.0969735	0.121192
0.67	0.0969436	0.121256
0.675	0.0969136	0.121318
0.68	0.0968836	0.12138
0.685	0.0968536	0.12144
0.69	0.0968236	0.1215
0.695	0.0967935	0.121559
0.7	0.0967634	0.121617
0.705	0.0967332	0.121674
0.71	0.096703	0.12173
0.715	0.0966728	0.121785
0.72	0.0966425	0.121839
0.725	0.0966122	0.121892
0.73	0.0965819	0.121944
0.735	0.0965515	0.121996
0.74	0.0965212	0.122046
0.745	0.0964907	0.122096
0.75	0.0964603	0.122145
0.755	0.0964298	0.122193
0.76	0.0963992	0.12224
0.765	0.0963687	0.122287
0.77	0.0963381	0.122332
0.775	0.0963074	0.122377
0.78	0.0962768	0.122421
0.785	0.0962461	0.122464
0.79	0.0962153	0.122506
0.795	0.0961846	0.122548
0.8	0.0961538	0.122588
0.805	0.0961229	0.122628
0.81	0.0960921	0.122668
0.815	0.0960612	0.122706
0.82	0.0960302	0.122744
0.825	0.0959993	0.122781
0.83	0.0959683	0.122817
0.835	0.0959372	0.122852
0.84	0.0959062	0.122887
0.845	0.0958751	0.122921
0.85	0.0958439	0.122954
0.855	0.0958128	0.122987
0.86	0.0957816	0.123019
0.865	0.0957503	0.12305
0.87	0.0957191	0.12308
0.875	0.0956878	0.12311
0.88	0.0956565	0.123139
0.885	0.0956251	0.123168
0.89	0.0955937	0.123196
0.895	0.0955623	0.123223
0.9	0.0955308	0.123249
0.905	0.0954993	0.123275
0.91	0.0954678	0.1233
0.915	0.0954362	0.123325
0.92	0.0954046	0.123349
0.925	0.095373	0.123372
0.93	0.0953414	0.123395
0.935	0.0953097	0.123417
0.94	0.095278	0.123439
0.945	0.0952462	0.12346
0.95	0.0952144	0.12348
0.955	0.0951826	0.1235
0.96	0.0951507	0.123519
0.965	0.0951189	0.123537
0.97	0.095087	0.123555
0.975	0.095055	0.123573
0.98	0.095023	0.12359
0.985	0.094991	0.123606
0.99	0.094959	0.123622
0.995	0.0949269	0.123637
1	0.0948948	0.123652
1.005	0.0948627	0.123666
1.01	0.0948305	0.123679
1.015	0.0947983	0.123692
1.02	0.0947661	0.123705
1.025	0.0947338	0.123717
1.03	0.0947015	0.123728
1.035	0.0946692	0.123739
1.04	0.0946368	0.12375
1.045	0.0946045	0.12376
1.05	0.094572	0.123769
1.055	0.0945396	0.123778
1.06	0.0945071	0.123787
1.065	0.0944746	0.123795
1.07	0.0944421	0.123802
1.075	0.0944095	0.123809
1.08	0.0943769	0.123816
1.085	0.0943442	0.123822
1.09	0.0943116	0.123828
1.095	0.0942789	0.123833
1.1	0.0942462	0.123838
1.105	0.0942134	0.123842
1.11	0.0941806	0.123846
1.115	0.0941478	0.123849
1.12	0.0941149	0.123852
1.125	0.094082	0.123855
1.13	0.0940491	0.123857
1.135	0.0940162	0.123859
1.14	0.0939832	0.12386
1.145	0.0939502	0.123861
1.15	0.0939172	0.123861
1.155	0.0938841	0.123861
1.16	0.093851	0.123861
1.165	0.0938179	0.12386
1.17	0.0937847	0.123859
1.175	0.0937516	0.123857
1.18	0.0937183	0.123855
1.185	0.0936851	0.123853
1.19	0.0936518	0.12385
1.195	0.0936185	0.123847
1.2	0.0935852	0.123844
1.205	0.0935518	0.12384
1.21	0.0935184	0.123836
1.215	0.093485	0.123831
1.22	0.0934515	0.123826
1.225	0.0934181	0.123821
1.23	0.0933845	0.123815
1.235	0.093351	0.123809
1.24	0.0933174	0.123802
1.245	0.0932838	0.123795
1.25	0.0932502	0.123788
1.255	0.0932165	0.123781
1.26	0.0931828	0.123773
1.265	0.0931491	0.123765
1.27	0.0931154	0.123756
1.275	0.0930816	0.123747
1.28	0.0930478	0.123738
1.285	0.0930139	0.123729
1.29	0.0929801	0.123719
1.295	0.0929462	0.123709
1.3	0.0929122	0.123698
1.305	0.0928783	0.123688
1.31	0.0928443	0.123676
1.315	0.0928103	0.123665
1.32	0.0927763	0.123653
1.325	0.0927422	0.123641
1.33	0.0927081	0.123629
1.335	0.092674	0.123616
1.34	0.0926398	0.123603
1.345	0.0926056	0.12359
1.35	0.0925714	0.123577
1.355	0.0925372	0.123563
1.36	0.0925029	0.123549
1.365	0.0924686	0.123534
1.37	0.0924343	0.12352
1.375	0.0923999	0.123505
1.38	0.0923655	0.12349
1.385	0.0923311	0.123474
1.39	0.0922967	0.123458
1.395	0.0922622	0.123442
1.4	0.0922277	0.123426
1.405	0.0921932	0.123409
1.41	0.0921586	0.123392
1.415	0.092124	0.123375
1.42	0.0920894	0.123358
1.425	0.0920548	0.12334
1.43	0.0920201	0.123322
1.435	0.0919854	0.123304
1.44	0.0919507	0.123286
1.445	0.091916	0.123267
1.45	0.0918812	0.123248
1.455	0.0918464	0.123229
1.46	0.0918115	0.12321
1.465	0.0917767	0.12319
1.47	0.0917418	0.12317
1.475	0.0917069	0.12315
1.48	0.0916719	0.12313
1.485	0.091637	0.123109
1.49	0.091602	0.123088
1.495	0.0915669	0.123067
1.5	0.0915319	0.123046
1.505	0.0914968	0.123025
1.51	0.0914617	0.123003
1.515	0.0914266	0.122981
1.52	0.0913914	0.122959
1.525	0.0913562	0.122937
1.53	0.091321	0.122914
1.535	0.0912858	0.122891
1.54	0.0912505	0.122868
1.545	0.0912152	0.122845
1.55	0.0911799	0.122821
1.555	0.0911445	0.122798
1.56	0.0911091	0.122774
1.565	0.0910737	0.12275
1.57	0.0910383	0.122726
1.575	0.0910029	0.122701
1.58	0.0909674	0.122676
1.585	0.0909319	0.122652
1.59	0.0908963	0.122626
1.595	0.0908608	0.122601
1.6	0.0908252	0.122576
1.605	0.0907896	0.12255
1.61	0.0907539	0.122524
1.615	0.0907182	0.122498
1.62	0.0906825	0.122472
1.625	0.0906468	0.122446
1.63	0.0906111	0.122419
1.635	0.0905753	0.122392
1.64	0.0905395	0.122365
1.645	0.0905037	0.122338
1.65	0.0904678	0.122311
1.655	0.0904319	0.122283
1.66	0.090396	0.122256
1.665	0.0903601	0.122228
1.67	0.0903242	0.1222
1.675	0.0902882	0.122172
1.68	0.0902522	0.122143
1.685	0.0902161	0.122115
1.69	0.0901801	0.122086
1.695	0.090144	0.122057
1.7	0.0901079	0.122028
1.705	0.0900717	0.121999
1.71	0.0900356	0.12197
1.715	0.0899994	0.12194
1.72	0.0899632	0.121911
1.725	0.0899269	0.121881
1.73	0.0898907	0.121851
1.735	0.0898544	0.121821
1.74	0.0898181	0.12179
1.745	0.0897817	0.12176
1.75	0.0897454	0.121729
1.755	0.089709	0.121698
1.76	0.0896726	0.121667
1.765	0.0896361	0.121636
1.77	0.0895996	0.121605
1.775	0.0895632	0.121574
1.78	0.0895266	0.121542
1.785	0.0894901	0.121511
1.79	0.0894535	0.121479
1.795	0.0894169	0.121447
1.8	0.0893803	0.121415
1.805	0.0893437	0.121383
1.81	0.089307	0.12135
1.815	0.0892703	0.121318
1.82	0.0892336	0.121285
1.825	0.0891969	0.121252
1.83	0.0891601	0.121219
1.835	0.0891233	0.121186
1.84	0.0890865	0.121153
1.845	0.0890497	0.12112
1.85	0.0890128	0.121086
1.855	0.0889759	0.121053
1.86	0.088939	0.121019
1.865	0.0889021	0.120985
1.87	0.0888651	0.120951
1.875	0.0888282	0.120917
1.88	0.0887912	0.120883
1.885	0.0887541	0.120849
1.89	0.0887171	0.120814
1.895	0.08868	0.12078
1.9	0.0886429	0.120745
1.905	0.0886058	0.12071
1.91	0.0885686	0.120675
1.915	0.0885314	0.12064
1.92	0.0884942	0.120605
1.925	0.088457	0.12057
1.93	0.0884198	0.120534
1.935	0.0883825	0.120499
1.94	0.0883452	0.120463
1.945	0.0883079	0.120427
1.95	0.0882706	0.120391
1.955	0.0882332	0.120355
1.96	0.0881958	0.120319
1.965	0.0881584	0.120283
1.97	0.088121	0.120247
1.975	0.0880835	0.12021
1.98	0.088046	0.120174
1.985	0.0880085	0.120137
1.99	0.087971	0.1201
1.995	0.0879334	0.120063
2	0.0878959	0.120026
2.005	0.0878583	0.119989
2.01	0.0878206	0.119952
2.015	0.087783	0.119915
2.02	0.0877453	0.119877
2.025	0.0877076	0.11984
2.03	0.0876699	0.119802
2.035	0.0876322	0.119765
2.04	0.0875944	0.119727
2.045	0.0875567	0.119689
2.05	0.0875189	0.119651
2.055	0.087481	0.119613
2.06	0.0874432	0.119575
2.065	0.0874053	0.119536
2.07	0.0873674	0.119498
2.075	0.0873295	0.119459
2.08	0.0872916	0.119421
2.085	0.0872536	0.119382
2.09	0.0872156	0.119343
2.095	0.0871776	0.119304
2.1	0.0871396	0.119265
2.105	0.0871015	0.119226
2.11	0.0870635	0.119187
2.115	0.0870254	0.119148
2.12	0.0869872	0.119109
2.125	0.0869491	0.119069
2.13	0.0869109	0.11903
2.135	0.0868728	0.11899
2.14	0.0868346	0.11895
2.145	0.0867963	0.118911
2.15	0.0867581	0.118871
2.155	0.0867198	0.118831
2.16	0.0866815	0.118791
2.165	0.0866432	0.118751
2.17	0.0866049	0.118711
2.175	0.0865665	0.11867
2.18	0.0865281	0.11863
2.185	0.0864897	0.118589
2.19	0.0864513	0.118549
2.195	0.0864128	0.118508
2.2	0.0863744	0.118468
2.205	0.0863359	0.118427
2.21	0.0862974	0.118386
2.215	0.0862588	0.118345
2.22	0.0862203	0.118304
2.225	0.0861817	0.118263
2.23	0.0861431	0.118222
2.235	0.0861045	0.118181
2.24	0.0860659	0.118139
2.245	0.0860272	0.118098
2.25	0.0859885	0.118056
2.255	0.0859498	0.118015
2.26	0.0859111	0.117973
2.265	0.0858724	0.117931
2.27	0.0858336	0.11789
2.275	0.0857948	0.117848
2.28	0.085756	0.117806
2.285	0.0857172	0.117764
2.29	0.0856783	0.117722
2.295	0.0856394	0.11768
2.3	0.0856006	0.117637
2.305	0.0855616	0.117595
2.31	0.0855227	0.117553
2.315	0.0854838	0.11751
2.32	0.0854448	0.117468
2.325	0.0854058	0.117425
2.33	0.0853668	0.117383
2.335	0.0853277	0.11734
2.34	0.0852887	0.117297
2.345	0.0852496	0.117254
2.35	0.0852105	0.117211
2.355	0.0851714	0.117168
2.36	0.0851323	0.117125
2.365	0.0850931	0.117082
2.37	0.0850539	0.117039
2.375	0.0850147	0.116996
2.38	0.0849755	0.116953
2.385	0.0849363	0.116909
2.39	0.084897	0.116866
2.395	0.0848577	0.116822
2.4	0.0848184	0.116779
2.405	0.0847791	0.116735
2.41	0.0847398	0.116691
2.415	0.0847004	0.116648
2.42	0.084661	0.116604
2.425	0.0846216	0.11656
2.43	0.0845822	0.116516
2.435	0.0845428	0.116472
2.44	0.0845033	0.116428
2.445	0.0844638	0.116384
2.45	0.0844243	0.11634
2.455	0.0843848	0.116295
2.46	0.0843453	0.116251
2.465	0.0843057	0.116207
2.47	0.0842662	0.116162
2.475	0.0842266	0.116118
2.48	0.084187	0.116073
2.485	0.0841473	0.116029
2.49	0.0841077	0.115984
2.495	0.084068	0.115939
2.5	0.0840283	0.115894
2.505	0.0839886	0.11585
2.51	0.0839489	0.115805
2.515	0.0839091	0.11576
2.52	0.0838693	0.115715
2.525	0.0838296	0.11567
2.53	0.0837897	0.115625
2.535	0.0837499	0.115579
2.54	0.0837101	0.115534
2.545	0.0836702	0.115489
2.55	0.0836303	0.115444
2.555	0.0835904	0.115398
2.56	0.0835505	0.115353
2.565	0.0835106	0.115307
2.57	0.0834706	0.115262
2.575	0.0834306	0.115216
2.58	0.0833906	0.115171
2.585	0.0833506	0.115125
2.59	0.0833106	0.115079
2.595	0.0832705	0.115033
2.6	0.0832305	0.114987
2.605	0.0831904	0.114942
2.61	0.0831503	0.114896
2.615	0.0831102	0.11485
2.62	0.08307	0.114804
2.625	0.0830299	0.114757
2.63	0.0829897	0.114711
2.635	0.0829495	0.114665
2.64	0.0829093	0.114619
2.645	0.082869	0.114572
2.65	0.0828288	0.114526
2.655	0.0827885	0.11448
2.66	0.0827482	0.114433
2.665	0.0827079	0.114387
2.67	0.0826676	0.11434
2.675	0.0826272	0.114294
2.68	0.0825869	0.114247
2.685	0.0825465	0.1142
2.69	0.0825061	0.114154
2.695	0.0824657	0.114107
2.7	0.0824253	0.11406
2.705	0.0823848	0.114013
2.71	0.0823443	0.113966
2.715	0.0823038	0.113919
2.72	0.0822633	0.113872
2.725	0.0822228	0.113825
2.73	0.0821823	0.113778
2.735	0.0821417	0.113731
2.74	0.0821012	0.113684
2.745	0.0820606	0.113636
2.75	0.08202	0.113589
2.755	0.0819793	0.113542
2.76	0.0819387	0.113495
2.765	0.081898	0.113447
2.77	0.0818573	0.1134
2.775	0.0818167	0.113352
2.78	0.0817759	0.113305
2.785	0.0817352	0.113257
2.79	0.0816945	0.113209
2.795	0.0816537	0.113162
2.8	0.0816129	0.113114
2.805	0.0815721	0.113066
2.81	0.0815313	0.113018
2.815	0.0814905	0.112971
2.82	0.0814496	0.112923
2.825	0.0814088	0.112875
2.83	0.0813679	0.112827
2.835	0.081327	0.112779
2.84	0.0812861	0.112731
2.845	0.0812451	0.112683
2.85	0.0812042	0.112635
2.855	0.0811632	0.112586
2.86	0.0811222	0.112538
2.865	0.0810812	0.11249
2.87	0.0810402	0.112442
2.875	0.0809992	0.112393
2.88	0.0809581	0.112345
2.885	0.0809171	0.112297
2.89	0.080876	0.112248
2.895	0.0808349	0.1122
2.9	0.0807938	0.112151
2.905	0.0807526	0.112103
2.91	0.0807115	0.112054
2.915	0.0806703	0.112005
2.92	0.0806291	0.111957
2.925	0.0805879	0.111908
2.93	0.0805467	0.111859
2.935	0.0805055	0.11181
2.94	0.0804643	0.111762
2.945	0.080423	0.111713
2.95	0.0803817	0.111664
2.955	0.0803404	0.111615
2.96	0.0802991	0.111566
2.965	0.0802578	0.111517
2.97	0.0802165	0.111468
2.975	0.0801751	0.111419
2.98	0.0801337	0.11137
2.985	0.0800923	0.111321
2.99	0.0800509	0.111271
2.995	0.0800095	0.111222
3	0.0799681	0.111173
3.005	0.0799266	0.111124
3.01	0.0798852	0.111074
3.015	0.0798437	0.111025
3.02	0.0798022	0.110975
3.025	0.0797607	0.110926
3.03	0.0797191	0.110877
3.035	0.0796776	0.110827
3.04	0.079636	0.110778
3.045	0.0795945	0.110728
3.05	0.0795529	0.110678
3.055	0.0795113	0.110629
3.06	0.0794696	0.110579
3.065	0.079428	0.110529
3.07	0.0793864	0.11048
3.075	0.0793447	0.11043
3.08	0.079303	0.11038
3.085	0.0792613	0.11033
3.09	0.0792196	0.11028
3.095	0.0791779	0.11023
3.1	0.0791361	0.11018
3.105	0.0790944	0.11013
3.11	0.0790526	0.11008
3.115	0.0790108	0.11003
3.12	0.078969	0.10998
3.125	0.0789272	0.10993
3.13	0.0788854	0.10988
3.135	0.0788435	0.10983
3.14	0.0788017	0.10978
3.145	0.0787598	0.109729
3.15	0.0787179	0.109679
3.155	0.078676	0.109629
3.16	0.0786341	0.109579
3.165	0.0785921	0.109528
3.17	0.0785502	0.109478
3.175	0.0785082	0.109427
3.18	0.0784663	0.109377
3.185	0.0784243	0.109327
3.19	0.0783823	0.109276
3.195	0.0783402	0.109225
3.2	0.0782982	0.109175
3.205	0.0782562	0.109124
3.21	0.0782141	0.109074
3.215	0.078172	0.109023
3.22	0.0781299	0.108972
3.225	0.0780878	0.108922
3.23	0.0780457	0.108871
3.235	0.0780036	0.10882
3.24	0.0779614	0.108769
3.245	0.0779193	0.108718
3.25	0.0778771	0.108668
3.255	0.0778349	0.108617
3.26	0.0777927	0.108566
3.265	0.0777505	0.108515
3.27	0.0777082	0.108464
3.275	0.077666	0.108413
3.28	0.0776237	0.108362
3.285	0.0775815	0.108311
3.29	0.0775392	0.10826
3.295	0.0774969	0.108208
3.3	0.0774546	0.108157
3.305	0.0774122	0.108106
3.31	0.0773699	0.108055
3.315	0.0773276	0.108004
3.32	0.0772852	0.107952
3.325	0.0772428	0.107901
3.33	0.0772004	0.10785
3.335	0.077158	0.107798
3.34	0.0771156	0.107747
3.345	0.0770731	0.107696
3.35	0.0770307	0.107644
3.355	0.0769882	0.107593
3.36	0.0769458	0.107541
3.365	0.0769033	0.10749
3.37	0.0768608	0.107438
3.375	0.0768183	0.107387
3.38	0.0767757	0.107335
3.385	0.0767332	0.107283
3.39	0.0766906	0.107232
3.395	0.0766481	0.10718
3.4	0.0766055	0.107128
3.405	0.0765629	0.107077
3.41	0.0765203	0.107025
3.415	0.0764777	0.106973
3.42	0.076435	0.106921
3.425	0.0763924	0.10687
3.43	0.0763497	0.106818
3.435	0.0763071	0.106766
3.44	0.0762644	0.106714
3.445	0.0762217	0.106662
3.45	0.076179	0.10661
3.455	0.0761363	0.106558
3.46	0.0760935	0.106506
3.465	0.0760508	0.106454
3.47	0.076008	0.106402
3.475	0.0759653	0.10635
3.48	0.0759225	0.106298
3.485	0.0758797	0.106246
3.49	0.0758369	0.106193
3.495	0.0757941	0.106141
3.5	0.0757512	0.106089
3.505	0.0757084	0.106037
3.51	0.0756655	0.105985
3.515	0.0756227	0.105932
3.52	0.0755798	0.10588
3.525	0.0755369	0.105828
3.53	0.075494	0.105775
3.535	0.0754511	0.105723
3.54	0.0754081	0.105671
3.545	0.0753652	0.105618
3.55	0.0753222	0.105566
3.555	0.0752793	0.105513
3.56	0.0752363	0.105461
3.565	0.0751933	0.105408
3.57	0.0751503	0.105356
3.575	0.0751073	0.105303
3.58	0.0750643	0.105251
3.585	0.0750212	0.105198
3.59	0.0749782	0.105145
3.595	0.0749351	0.105093
3.6	0.0748921	0.10504
3.605	0.074849	0.104987
3.61	0.0748059	0.104935
3.615	0.0747628	0.104882
3.62	0.0747197	0.104829
3.625	0.0746765	0.104776
3.63	0.0746334	0.104723
3.635	0.0745902	0.104671
3.64	0.0745471	0.104618
3.645	0.0745039	0.104565
3.65	0.0744607	0.104512
3.655	0.0744175	0.104459
3.66	0.0743743	0.104406
3.665	0.0743311	0.104353
3.67	0.0742878	0.1043
3.675	0.0742446	0.104247
3.68	0.0742013	0.104194
3.685	0.0741581	0.104141
3.69	0.0741148	0.104088
3.695	0.0740715	0.104035
3.7	0.0740282	0.103982
3.705	0.0739849	0.103929
3.71	0.0739416	0.103875
3.715	0.0738982	0.103822
3.72	0.0738549	0.103769
3.725	0.0738116	0.103716
3.73	0.0737682	0.103662
3.735	0.0737248	0.103609
3.74	0.0736814	0.103556
3.745	0.073638	0.103503
3.75	0.0735946	0.103449
3.755	0.0735512	0.103396
3.76	0.0735078	0.103343
3.765	0.0734643	0.103289
3.77	0.0734209	0.103236
3.775	0.0733774	0.103182
3.78	0.0733339	0.103129
3.785	0.0732905	0.103075
3.79	0.073247	0.103022
3.795	0.0732035	0.102968
3.8	0.07316	0.102915
3.805	0.0731164	0.102861
3.81	0.0730729	0.102808
3.815	0.0730294	0.102754
3.82	0.0729858	0.1027
3.825	0.0729422	0.102647
3.83	0.0728987	0.102593
3.835	0.0728551	0.102539
3.84	0.0728115	0.102486
3.845	0.0727679	0.102432
3.85	0.0727243	0.102378
3.855	0.0726806	0.102325
3.86	0.072637	0.102271
3.865	0.0725933	0.102217
3.87	0.0725497	0.102163
3.875	0.072506	0.102109
3.88	0.0724623	0.102056
3.885	0.0724187	0.102002
3.89	0.072375	0.101948
3.895	0.0723313	0.101894
3.9	0.0722875	0.10184
3.905	0.0722438	0.101786
3.91	0.0722001	0.101732
3.915	0.0721563	0.101678
3.92	0.0721126	0.101624
3.925	0.0720688	0.10157
3.93	0.072025	0.101516
3.935	0.0719813	0.101462
3.94	0.0719375	0.101408
3.945	0.0718937	0.101354
3.95	0.0718499	0.1013
3.955	0.071806	0.101245
3.96	0.0717622	0.101191
3.965	0.0717184	0.101137
3.97	0.0716745	0.101083
3.975	0.0716307	0.101029
3.98	0.0715868	0.100975
3.985	0.0715429	0.10092
3.99	0.071499	0.100866
3.995	0.0714551	0.100812
4	0.0714112	0.100757
4.005	0.0713673	0.100703
4.01	0.0713234	0.100649
4.015	0.0712794	0.100594
4.02	0.0712355	0.10054
4.025	0.0711916	0.100486
4.03	0.0711476	0.100431
4.035	0.0711036	0.100377
4.04	0.0710596	0.100322
4.045	0.0710157	0.100268
4.05	0.0709717	0.100214
4.055	0.0709277	0.100159
4.06	0.0708836	0.100105
4.065	0.0708396	0.10005
4.07	0.0707956	0.0999955
4.075	0.0707516	0.0999409
4.08	0.0707075	0.0998863
4.085	0.0706634	0.0998318
4.09	0.0706194	0.0997772
4.095	0.0705753	0.0997225
4.1	0.0705312	0.0996679
4.105	0.0704871	0.0996132
4.11	0.070443	0.0995586
4.115	0.0703989	0.0995039
4.12	0.0703548	0.0994492
4.125	0.0703107	0.0993944
4.13	0.0702665	0.0993397
4.135	0.0702224	0.0992849
4.14	0.0701783	0.0992302
4.145	0.0701341	0.0991754
4.15	0.0700899	0.0991206
4.155	0.0700457	0.0990658
4.16	0.0700016	0.0990109
4.165	0.0699574	0.0989561
4.17	0.0699132	0.0989012
4.175	0.069869	0.0988463
4.18	0.0698247	0.0987914
4.185	0.0697805	0.0987365
4.19	0.0697363	0.0986816
4.195	0.069692	0.0986266
4.2	0.0696478	0.0985716
4.205	0.0696035	0.0985167
4.21	0.0695593	0.0984617
4.215	0.069515	0.0984067
4.22	0.0694707	0.0983516
4.225	0.0694264	0.0982966
4.23	0.0693821	0.0982415
4.235	0.0693378	0.0981865
4.24	0.0692935	0.0981314
4.245	0.0692492	0.0980763
4.25	0.0692049	0.0980212
4.255	0.0691605	0.097966
4.26	0.0691162	0.0979109
4.265	0.0690719	0.0978557
4.27	0.0690275	0.0978005
4.275	0.0689831	0.0977453
4.28	0.0689388	0.0976901
4.285	0.0688944	0.0976349
4.29	0.06885	0.0975797
4.295	0.0688056	0.0975244
4.3	0.0687612	0.0974692
4.305	0.0687168	0.0974139
4.31	0.0686724	0.0973586
4.315	0.0686279	0.0973033
4.32	0.0685835	0.0972479
4.325	0.0685391	0.0971926
4.33	0.0684946	0.0971372
4.335	0.0684502	0.0970819
4.34	0.0684057	0.0970265
4.345	0.0683612	0.0969711
4.35	0.0683168	0.0969157
4.355	0.0682723	0.0968603
4.36	0.0682278	0.0968048
4.365	0.0681833	0.0967494
4.37	0.0681388	0.0966939
4.375	0.0680943	0.0966384
4.38	0.0680498	0.0965829
4.385	0.0680052	0.0965274
4.39	0.0679607	0.0964719
4.395	0.0679162	0.0964164
4.4	0.0678716	0.0963608
4.405	0.0678271	0.0963052
4.41	0.0677825	0.0962497
4.415	0.067738	0.0961941
4.42	0.0676934	0.0961385
4.425	0.0676488	0.0960828
4.43	0.0676042	0.0960272
4.435	0.0675596	0.0959716
4.44	0.067515	0.0959159
4.445	0.0674704	0.0958602
4.45	0.0674258	0.0958045
4.455	0.0673812	0.0957488
4.46	0.0673366	0.0956931
4.465	0.0672919	0.0956374
4.47	0.0672473	0.0955817
4.475	0.0672027	0.0955259
4.48	0.067158	0.0954701
4.485	0.0671134	0.0954144
4.49	0.0670687	0.0953586
4.495	0.067024	0.0953028
4.5	0.0669793	0.0952469
4.505	0.0669347	0.0951911
4.51	0.06689	0.0951353
4.515	0.0668453	0.0950794
4.52	0.0668006	0.0950235
4.525	0.0667559	0.0949677
4.53	0.0667112	0.0949118
4.535	0.0666664	0.0948559
4.54	0.0666217	0.0947999
4.545	0.066577	0.094744
4.55	0.0665323	0.0946881
4.555	0.0664875	0.0946321
4.56	0.0664428	0.0945761
4.565	0.066398	0.0945202
4.57	0.0663533	0.0944642
4.575	0.0663085	0.0944082
4.58	0.0662637	0.0943521
4.585	0.0662189	0.0942961
4.59	0.0661742	0.0942401
4.595	0.0661294	0.094184
4.6	0.0660846	0.0941279
4.605	0.0660398	0.0940719
4.61	0.065995	0.0940158
4.615	0.0659502	0.0939597
4.62	0.0659053	0.0939036
4.625	0.0658605	0.0938474
4.63	0.0658157	0.0937913
4.635	0.0657709	0.0937351
4.64	0.065726	0.093679
4.645	0.0656812	0.0936228
4.65	0.0656363	0.0935666
4.655	0.0655915	0.0935104
4.66	0.0655466	0.0934542
4.665	0.0655018	0.093398
4.67	0.0654569	0.0933418
4.675	0.065412	0.0932855
4.68	0.0653671	0.0932293
4.685	0.0653222	0.093173
4.69	0.0652774	0.0931167
4.695	0.0652325	0.0930604
4.7	0.0651876	0.0930041
4.705	0.0651427	0.0929478
4.71	0.0650977	0.0928915
4.715	0.0650528	0.0928352
4.72	0.0650079	0.0927788
4.725	0.064963	0.0927225
4.73	0.064918	0.0926661
4.735	0.0648731	0.0926097
4.74	0.0648282	0.0925533
4.745	0.0647832	0.0924969
4.75	0.0647383	0.0924405
4.755	0.0646933	0.0923841
4.76	0.0646484	0.0923277
4.765	0.0646034	0.0922712
4.77	0.0645584	0.0922148
4.775	0.0645134	0.0921583
4.78	0.0644685	0.0921018
4.785	0.0644235	0.0920453
4.79	0.0643785	0.0919889
4.795	0.0643335	0.0919323
4.8	0.0642885	0.0918758
4.805	0.0642435	0.0918193
4.81	0.0641985	0.0917628
4.815	0.0641535	0.0917062
4.82	0.0641085	0.0916497
4.825	0.0640635	0.0915931
4.83	0.0640184	0.0915365
4.835	0.0639734	0.0914799
4.84	0.0639284	0.0914233
4.845	0.0638833	0.0913667
4.85	0.0638383	0.0913101
4.855	0.0637932	0.0912535
4.86	0.0637482	0.0911968
4.865	0.0637031	0.0911402
4.87	0.0636581	0.0910835
4.875	0.063613	0.0910268
4.88	0.063568	0.0909702
4.885	0.0635229	0.0909135
4.89	0.0634778	0.0908568
4.895	0.0634327	0.0908001
4.9	0.0633876	0.0907433
4.905	0.0633426	0.0906866
4.91	0.0632975	0.0906299
4.915	0.0632524	0.0905731
4.92	0.0632073	0.0905164
4.925	0.0631622	0.0904596
4.93	0.0631171	0.0904028
4.935	0.063072	0.090346
4.94	0.0630269	0.0902892
4.945	0.0629817	0.0902324
4.95	0.0629366	0.0901756
4.955	0.0628915	0.0901188
4.96	0.0628464	0.090062
4.965	0.0628012	0.0900051
4.97	0.0627561	0.0899483
4.975	0.062711	0.0898914
4.98	0.0626658	0.0898345
4.985	0.0626207	0.0897777
4.99	0.0625755	0.0897208
4.995	0.0625304	0.0896639
5	0.0624852	0.089607
5.005	0.0624401	0.0895501
5.01	0.0623949	0.0894931
5.015	0.0623497	0.0894362
5.02	0.0623046	0.0893793
5.025	0.0622594	0.0893223
5.03	0.0622142	0.0892653
5.035	0.062169	0.0892084
5.04	0.0621238	0.0891514
5.045	0.0620787	0.0890944
5.05	0.0620335	0.0890374
5.055	0.0619883	0.0889804
5.06	0.0619431	0.0889234
5.065	0.0618979	0.0888664
5.07	0.0618527	0.0888094
5.075	0.0618075	0.0887523
5.08	0.0617623	0.0886953
5.085	0.0617171	0.0886382
5.09	0.0616719	0.0885812
5.095	0.0616266	0.0885241
5.1	0.0615814	0.088467
5.105	0.0615362	0.0884099
5.11	0.061491	0.0883528
5.115	0.0614457	0.0882957
5.12	0.0614005	0.0882386
5.125	0.0613553	0.0881815
5.13	0.06131	0.0881244
5.135	0.0612648	0.0880672
5.14	0.0612196	0.0880101
5.145	0.0611743	0.0879529
5.15	0.0611291	0.0878958
5.155	0.0610838	0.0878386
5.16	0.0610386	0.0877814
5.165	0.0609933	0.0877242
5.17	0.0609481	0.087667
5.175	0.0609028	0.0876098
5.18	0.0608575	0.0875526
5.185	0.0608123	0.0874954
5.19	0.060767	0.0874382
5.195	0.0607218	0.087381
5.2	0.0606765	0.0873237
5.205	0.0606312	0.0872665
5.21	0.0605859	0.0872092
5.215	0.0605407	0.087152
5.22	0.0604954	0.0870947
5.225	0.0604501	0.0870374
5.23	0.0604048	0.0869801
5.235	0.0603595	0.0869229
5.24	0.0603142	0.0868656
5.245	0.0602689	0.0868082
5.25	0.0602237	0.0867509
5.255	0.0601784	0.0866936
5.26	0.0601331	0.0866363
5.265	0.0600878	0.086579
5.27	0.0600425	0.0865216
5.275	0.0599972	0.0864643
5.28	0.0599519	0.0864069
5.285	0.0599065	0.0863495
5.29	0.0598612	0.0862922
5.295	0.0598159	0.0862348
5.3	0.0597706	0.0861774
5.305	0.0597253	0.08612
5.31	0.05968	0.0860626
5.315	0.0596347	0.0860052
5.32	0.0595894	0.0859478
5.325	0.059544	0.0858904
5.33	0.0594987	0.085833
5.335	0.0594534	0.0857755
5.34	0.0594081	0.0857181
5.345	0.0593627	0.0856606
5.35	0.0593174	0.0856032
5.355	0.0592721	0.0855457
5.36	0.0592268	0.0854883
5.365	0.0591814	0.0854308
5.37	0.0591361	0.0853733
5.375	0.0590907	0.0853158
5.38	0.0590454	0.0852583
5.385	0.0590001	0.0852008
5.39	0.0589547	0.0851433
5.395	0.0589094	0.0850858
5.4	0.0588641	0.0850283
5.405	0.0588187	0.0849708
5.41	0.0587734	0.0849133
5.415	0.058728	0.0848557
5.42	0.0586827	0.0847982
5.425	0.0586373	0.0847406
5.43	0.058592	0.0846831
5.435	0.0585466	0.0846255
5.44	0.0585013	0.0845679
5.445	0.0584559	0.0845104
5.45	0.0584106	0.0844528
5.455	0.0583652	0.0843952
5.46	0.0583199	0.0843376
5.465	0.0582745	0.08428
5.47	0.0582291	0.0842224
5.475	0.0581838	0.0841648
5.48	0.0581384	0.0841072
5.485	0.0580931	0.0840496
5.49	0.0580477	0.0839919
5.495	0.0580024	0.0839343
5.5	0.057957	0.0838767
5.505	0.0579116	0.083819
5.51	0.0578663	0.0837614
5.515	0.0578209	0.0837037
5.52	0.0577755	0.0836461
5.525	0.0577302	0.0835884
5.53	0.0576848	0.0835307
5.535	0.0576394	0.0834731
5.54	0.0575941	0.0834154
5.545	0.0575487	0.0833577
5.55	0.0575033	0.0833
5.555	0.057458	0.0832423
5.56	0.0574126	0.0831846
5.565	0.0573672	0.0831269
5.57	0.0573219	0.0830692
5.575	0.0572765	0.0830114
5.58	0.0572311	0.0829537
5.585	0.0571858	0.082896
5.59	0.0571404	0.0828383
5.595	0.057095	0.0827805
5.6	0.0570496	0.0827228
5.605	0.0570043	0.082665
5.61	0.0569589	0.0826073
5.615	0.0569135	0.0825495
5.62	0.0568682	0.0824917
5.625	0.0568228	0.082434
5.63	0.0567774	0.0823762
5.635	0.056732	0.0823184
5.64	0.0566867	0.0822606
5.645	0.0566413	0.0822028
5.65	0.0565959	0.082145
5.655	0.0565506	0.0820872
5.66	0.0565052	0.0820294
5.665	0.0564598	0.0819716
5.67	0.0564144	0.0819138
5.675	0.0563691	0.081856
5.68	0.0563237	0.0817982
5.685	0.0562783	0.0817403
5.69	0.056233	0.0816825
5.695	0.0561876	0.0816247
5.7	0.0561422	0.0815668
5.705	0.0560969	0.081509
5.71	0.0560515	0.0814511
5.715	0.0560061	0.0813933
5.72	0.0559608	0.0813354
5.725	0.0559154	0.0812776
5.73	0.05587	0.0812197
5.735	0.0558247	0.0811618
5.74	0.0557793	0.0811039
5.745	0.0557339	0.0810461
5.75	0.0556886	0.0809882
5.755	0.0556432	0.0809303
5.76	0.0555978	0.0808724
5.765	0.0555525	0.0808149
5.77	0.0555071	0.080757
5.775	0.0554617	0.080699
5.78	0.0554164	0.0806411
5.785	0.055371	0.0805832
5.79	0.0553257	0.0805253
5.795	0.0552803	0.0804674
5.8	0.0552349	0.0804095
5.805	0.0551896	0.0803515
5.81	0.0551442	0.0802936
5.815	0.0550989	0.0802356
5.82	0.0550535	0.0801777
5.825	0.0550082	0.0801198
5.83	0.0549628	0.0800618
5.835	0.0549175	0.0800039
5.84	0.0548721	0.0799459
5.845	0.0548268	0.0798879
5.85	0.0547814	0.07983
5.855	0.0547361	0.079772
5.86	0.0546907	0.079714
5.865	0.0546454	0.0796561
5.87	0.0546	0.0795981
5.875	0.0545547	0.0795401
5.88	0.0545094	0.0794821
5.885	0.054464	0.0794241
5.89	0.0544187	0.0793661
5.895	0.0543733	0.0793081
5.9	0.054328	0.0792501
5.905	0.0542827	0.0791921
5.91	0.0542373	0.0791341
5.915	0.054192	0.0790761
5.92	0.0541467	0.0790181
5.925	0.0541013	0.0789601
5.93	0.054056	0.0789021
5.935	0.0540107	0.078844
5.94	0.0539654	0.078786
5.945	0.05392	0.078728
5.95	0.0538747	0.07867
5.955	0.0538294	0.0786119
5.96	0.0537841	0.0785539
5.965	0.0537388	0.0784958
5.97	0.0536935	0.0784378
5.975	0.0536481	0.0783797
5.98	0.0536028	0.0783217
5.985	0.0535575	0.0782636
5.99	0.0535122	0.0782056
5.995	0.0534669	0.0781475
6	0.0534216	0.0780895
6.005	0.0533763	0.0780314
6.01	0.053331	0.0779733
6.015	0.0532857	0.0779153
6.02	0.0532404	0.0778572
6.025	0.0531951	0.0777991
6.03	0.0531498	0.077741
6.035	0.0531045	0.077683
6.04	0.0530592	0.0776249
6.045	0.053014	0.0775668
6.05	0.0529687	0.0775087
6.055	0.0529234	0.0774506
6.06	0.0528781	0.0773925
6.065	0.0528328	0.0773344
6.07	0.0527876	0.0772763
6.075	0.0527423	0.0772182
6.08	0.052697	0.0771601
6.085	0.0526518	0.077102
6.09	0.0526065	0.0770439
6.095	0.0525612	0.0769858
6.1	0.052516	0.0769277
6.105	0.0524707	0.0768696
6.11	0.0524254	0.0768115
6.115	0.0523802	0.0767533
6.12	0.0523349	0.0766952
6.125	0.0522897	0.0766371
6.13	0.0522444	0.076579
6.135	0.0521992	0.0765208
6.14	0.052154	0.0764627
6.145	0.0521087	0.0764046
6.15	0.0520635	0.0763464
6.155	0.0520182	0.0762883
6.16	0.051973	0.0762302
6.165	0.0519278	0.076172
6.17	0.0518826	0.0761139
6.175	0.0518373	0.0760557
6.18	0.0517921	0.0759976
6.185	0.0517469	0.0759395
6.19	0.0517017	0.0758813
6.195	0.0516565	0.0758232
6.2	0.0516113	0.075765
6.205	0.0515661	0.0757068
6.21	0.0515209	0.0756487
6.215	0.0514757	0.0755905
6.22	0.0514305	0.0755324
6.225	0.0513853	0.0754742
6.23	0.0513401	0.0754161
6.235	0.0512949	0.0753579
6.24	0.0512497	0.0752997
6.245	0.0512045	0.0752416
6.25	0.0511593	0.0751834
6.255	0.0511142	0.0751252
6.26	0.051069	0.075067
6.265	0.0510238	0.0750089
6.27	0.0509787	0.0749507
6.275	0.0509335	0.0748925
6.28	0.0508883	0.0748344
6.285	0.0508432	0.0747762
6.29	0.050798	0.074718
6.295	0.0507529	0.0746598
6.3	0.0507077	0.0746016
6.305	0.0506626	0.0745435
6.31	0.0506174	0.0744853
6.315	0.0505723	0.0744271
6.32	0.0505272	0.0743689
6.325	0.050482	0.0743107
6.33	0.0504369	0.0742525
6.335	0.0503918	0.0741943
6.34	0.0503467	0.0741361
6.345	0.0503016	0.074078
6.35	0.0502564	0.0740198
6.355	0.0502113	0.0739616
6.36	0.0501662	0.0739034
6.365	0.0501211	0.0738452
6.37	0.050076	0.073787
6.375	0.0500309	0.0737288
6.38	0.0499858	0.0736706
6.385	0.0499408	0.0736124
6.39	0.0498957	0.0735542
6.395	0.0498506	0.073496
6.4	0.0498055	0.0734378
6.405	0.0497604	0.0733796
6.41	0.0497154	0.0733214
6.415	0.0496703	0.0732632
6.42	0.0496253	0.073205
6.425	0.0495802	0.0731468
6.43	0.0495352	0.0730886
6.435	0.0494901	0.0730304
6.44	0.0494451	0.0729722
6.445	0.0494	0.072914
6.45	0.049355	0.0728558
6.455	0.04931	0.0727976
6.46	0.0492649	0.0727394
6.465	0.0492199	0.0726811
6.47	0.0491749	0.0726229
6.475	0.0491299	0.0725647
6.48	0.0490849	0.0725065
6.485	0.0490399	0.0724483
6.49	0.0489949	0.0723901
6.495	0.0489499	0.0723319
6.5	0.0489049	0.0722737
6.505	0.0488599	0.0722155
6.51	0.0488149	0.0721573
6.515	0.0487699	0.0720991
6.52	0.0487249	0.0720409
6.525	0.04868	0.0719827
6.53	0.048635	0.0719244
6.535	0.04859	0.0718662
6.54	0.0485451	0.071808
6.545	0.0485001	0.0717498
6.55	0.0484552	0.0716916
6.555	0.0484102	0.0716334
6.56	0.0483653	0.0715752
6.565	0.0483204	0.071517
6.57	0.0482754	0.0714588
6.575	0.0482305	0.0714006
6.58	0.0481856	0.0713424
6.585	0.0481407	0.0712842
6.59	0.0480958	0.071226
6.595	0.0480509	0.0711677
6.6	0.048006	0.0711095
6.605	0.0479611	0.0710513
6.61	0.0479162	0.0709931
6.615	0.0478713	0.0709349
6.62	0.0478264	0.0708767
6.625	0.0477815	0.0708185
6.63	0.0477367	0.0707603
6.635	0.0476918	0.0707021
6.64	0.0476469	0.0706439
6.645	0.0476021	0.0705857
6.65	0.0475572	0.0705275
6.655	0.0475124	0.0704693
6.66	0.0474675	0.0704111
6.665	0.0474227	0.0703529
6.67	0.0473779	0.0702947
6.675	0.047333	0.0702365
6.68	0.0472882	0.0701783
6.685	0.0472434	0.0701201
6.69	0.0471986	0.0700619
6.695	0.0471538	0.0700037
6.7	0.047109	0.0699455
6.705	0.0470642	0.0698873
6.71	0.0470194	0.0698292
6.715	0.0469746	0.069771
6.72	0.0469298	0.0697128
6.725	0.0468851	0.0696546
6.73	0.0468403	0.0695964
6.735	0.0467955	0.0695382
6.74	0.0467508	0.06948
6.745	0.046706	0.0694218
6.75	0.0466613	0.0693637
6.755	0.0466165	0.0693055
6.76	0.0465718	0.0692473
6.765	0.0465271	0.0691891
6.77	0.0464824	0.0691309
6.775	0.0464376	0.0690728
6.78	0.0463929	0.0690146
6.785	0.0463482	0.0689564
6.79	0.0463035	0.0688982
6.795	0.0462588	0.0688401
6.8	0.0462141	0.0687819
6.805	0.0461694	0.0687237
6.81	0.0461248	0.0686656
6.815	0.0460801	0.0686074
6.82	0.0460354	0.0685492
6.825	0.0459908	0.0684911
6.83	0.0459461	0.0684329
6.835	0.0459015	0.0683747
6.84	0.0458568	0.0683166
6.845	0.0458122	0.0682584
6.85	0.0457676	0.0682003
6.855	0.0457229	0.0681421
6.86	0.0456783	0.068084
6.865	0.0456337	0.0680258
6.87	0.0455891	0.0679677
6.875	0.0455445	0.0679095
6.88	0.0454999	0.0678514
6.885	0.0454553	0.0677932
6.89	0.0454107	0.0677351
6.895	0.0453662	0.0676769
6.9	0.0453216	0.0676188
6.905	0.045277	0.0675607
6.91	0.0452325	0.0675025
6.915	0.0451879	0.0674444
6.92	0.0451434	0.0673863
6.925	0.0450989	0.0673281
6.93	0.0450543	0.06727
6.935	0.0450098	0.0672119
6.94	0.0449653	0.0671538
6.945	0.0449208	0.0670956
6.95	0.0448763	0.0670375
6.955	0.0448318	0.0669794
6.96	0.0447873	0.0669213
6.965	0.0447428	0.0668632
6.97	0.0446983	0.0668051
6.975	0.0446538	0.066747
6.98	0.0446094	0.0666889
6.985	0.0445649	0.0666308
6.99	0.0445205	0.0665727
6.995	0.044476	0.0665146
7	0.0444316	0.0664565
7.005	0.0443872	0.0663984
7.01	0.0443427	0.0663403
7.015	0.0442983	0.0662822
7.02	0.0442539	0.0662241
7.025	0.0442095	0.066166
7.03	0.0441651	0.066108
7.035	0.0441207	0.0660499
7.04	0.0440763	0.0659918
7.045	0.044032	0.0659337
7.05	0.0439876	0.0658757
7.055	0.0439432	0.0658176
7.06	0.0438989	0.0657595
7.065	0.0438545	0.0657015
7.07	0.0438102	0.0656434
7.075	0.0437658	0.0655853
7.08	0.0437215	0.0655273
7.085	0.0436772	0.0654692
7.09	0.0436329	0.0654112
7.095	0.0435886	0.0653531
7.1	0.0435443	0.0652951
7.105	0.0435	0.0652371
7.11	0.0434557	0.065179
7.115	0.0434114	0.065121
7.12	0.0433672	0.065063
7.125	0.0433229	0.0650049
7.13	0.0432786	0.0649469
7.135	0.0432344	0.0648889
7.14	0.0431902	0.0648309
7.145	0.0431459	0.0647729
7.15	0.0431017	0.0647148
7.155	0.0430575	0.0646568
7.16	0.0430133	0.0645988
7.165	0.0429691	0.0645408
7.17	0.0429249	0.0644828
7.175	0.0428807	0.0644248
7.18	0.0428365	0.0643668
7.185	0.0427923	0.0643088
7.19	0.0427482	0.0642509
7.195	0.042704	0.0641929
7.2	0.0426599	0.0641349
7.205	0.0426157	0.0640769
7.21	0.0425716	0.0640189
7.215	0.0425275	0.063961
7.22	0.0424833	0.063903
7.225	0.0424392	0.063845
7.23	0.0423951	0.0637871
7.235	0.042351	0.0637291
7.24	0.0423069	0.0636712
7.245	0.0422629	0.0636132
7.25	0.0422188	0.0635553
7.255	0.0421747	0.0634973
7.26	0.0421307	0.0634394
7.265	0.0420866	0.0633815
7.27	0.0420426	0.0633235
7.275	0.0419986	0.0632656
7.28	0.0419545	0.0632077
7.285	0.0419105	0.0631498
7.29	0.0418665	0.0630919
7.295	0.0418225	0.0630339
7.3	0.0417785	0.062976
7.305	0.0417345	0.0629181
7.31	0.0416906	0.0628602
7.315	0.0416466	0.0628023
7.32	0.0416026	0.0627445
7.325	0.0415587	0.0626866
7.33	0.0415148	0.0626287
7.335	0.0414708	0.0625708
7.34	0.0414269	0.0625129
7.345	0.041383	0.0624551
7.35	0.0413391	0.0623972
7.355	0.0412952	0.0623393
7.36	0.0412513	0.0622815
7.365	0.0412074	0.0622236
7.37	0.0411635	0.0621658
7.375	0.0411197	0.0621079
7.38	0.0410758	0.0620501
7.385	0.041032	0.0619922
7.39	0.0409881	0.0619344
7.395	0.0409443	0.0618766
7.4	0.0409005	0.0618187
7.405	0.0408567	0.0617609
7.41	0.0408129	0.0617031
7.415	0.0407691	0.0616453
7.42	0.0407253	0.0615875
7.425	0.0406815	0.0615297
7.43	0.0406377	0.0614719
7.435	0.040594	0.0614141
7.44	0.0405502	0.0613563
7.445	0.0405065	0.0612985
7.45	0.0404627	0.0612407
7.455	0.040419	0.061183
7.46	0.0403753	0.0611252
7.465	0.0403316	0.0610674
7.47	0.0402879	0.0610097
7.475	0.0402442	0.0609519
7.48	0.0402005	0.0608942
7.485	0.0401568	0.0608364
7.49	0.0401132	0.0607787
7.495	0.0400695	0.0607209
7.5	0.0400259	0.0606632
7.505	0.0399822	0.0606055
7.51	0.0399386	0.0605478
7.515	0.039895	0.0604901
7.52	0.0398514	0.0604323
7.525	0.0398078	0.0603746
7.53	0.0397642	0.0603169
7.535	0.0397206	0.0602592
7.54	0.039677	0.0602015
7.545	0.0396335	0.0601439
7.55	0.0395899	0.0600862
7.555	0.0395464	0.0600285
7.56	0.0395029	0.0599708
7.565	0.0394593	0.0599132
7.57	0.0394158	0.0598555
7.575	0.0393723	0.0597978
7.58	0.0393288	0.0597402
7.585	0.0392853	0.0596825
7.59	0.0392419	0.0596249
7.595	0.0391984	0.0595673
7.6	0.0391549	0.0595096
7.605	0.0391115	0.059452
7.61	0.039068	0.0593944
7.615	0.0390246	0.0593367
7.62	0.0389812	0.0592791
7.625	0.0389378	0.0592215
7.63	0.0388944	0.0591639
7.635	0.038851	0.0591063
7.64	0.0388076	0.0590487
7.645	0.0387643	0.0589911
7.65	0.0387209	0.0589336
7.655	0.0386775	0.058876
7.66	0.0386342	0.0588184
7.665	0.0385909	0.0587609
7.67	0.0385475	0.0587033
7.675	0.0385042	0.0586457
7.68	0.0384609	0.0585882
7.685	0.0384176	0.0585307
7.69	0.0383744	0.0584731
7.695	0.0383311	0.0584156
7.7	0.0382878	0.0583581
7.705	0.0382446	0.0583005
7.71	0.0382013	0.058243
7.715	0.0381581	0.0581855
7.72	0.0381149	0.058128
7.725	0.0380717	0.0580705
7.73	0.0380285	0.058013
7.735	0.0379853	0.0579556
7.74	0.0379421	0.0578981
7.745	0.0378989	0.0578406
7.75	0.0378558	0.0577832
7.755	0.0378126	0.0577257
7.76	0.0377695	0.0576683
7.765	0.0377264	0.0576108
7.77	0.0376833	0.0575534
7.775	0.0376401	0.0574959
7.78	0.0375971	0.0574385
7.785	0.037554	0.0573811
7.79	0.0375109	0.0573237
7.795	0.0374678	0.0572663
7.8	0.0374248	0.0572089
7.805	0.0373817	0.0571515
7.81	0.0373387	0.0570941
7.815	0.0372957	0.0570367
7.82	0.0372527	0.0569793
7.825	0.0372097	0.056922
7.83	0.0371667	0.0568646
7.835	0.0371237	0.0568072
7.84	0.0370807	0.0567499
7.845	0.0370378	0.0566926
7.85	0.0369948	0.0566352
7.855	0.0369519	0.0565779
7.86	0.036909	0.0565206
7.865	0.036866	0.0564632
7.87	0.0368231	0.0564059
7.875	0.0367802	0.0563486
7.88	0.0367374	0.0562913
7.885	0.0366945	0.0562341
7.89	0.0366516	0.0561768
7.895	0.0366088	0.0561195
7.9	0.0365659	0.0560622
7.905	0.0365231	0.056005
7.91	0.0364803	0.0559477
7.915	0.0364375	0.0558905
7.92	0.0363947	0.0558332
7.925	0.0363519	0.055776
7.93	0.0363091	0.0557188
7.935	0.0362664	0.0556616
7.94	0.0362236	0.0556043
7.945	0.0361809	0.0555471
7.95	0.0361382	0.0554899
7.955	0.0360955	0.0554327
7.96	0.0360528	0.0553756
7.965	0.0360101	0.0553184
7.97	0.0359674	0.0552612
7.975	0.0359247	0.0552041
7.98	0.0358821	0.0551469
7.985	0.0358394	0.0550898
7.99	0.0357968	0.0550326
7.995	0.0357541	0.0549755
8	0.0357115	0.0549184
8.005	0.0356689	0.0548612
8.01	0.0356263	0.0548041
8.015	0.0355838	0.054747
8.02	0.0355412	0.0546899
8.025	0.0354986	0.0546329
8.03	0.0354561	0.0545758
8.035	0.0354136	0.0545187
8.04	0.0353711	0.0544616
8.045	0.0353285	0.0544046
8.05	0.035286	0.0543475
8.055	0.0352436	0.0542905
8.06	0.0352011	0.0542335
8.065	0.0351586	0.0541764
8.07	0.0351162	0.0541194
8.075	0.0350737	0.0540624
8.08	0.0350313	0.0540054
8.085	0.0349889	0.0539484
8.09	0.0349465	0.0538914
8.095	0.0349041	0.0538344
8.1	0.0348617	0.0537775
8.105	0.0348194	0.0537205
8.11	0.034777	0.0536635
8.115	0.0347347	0.0536066
8.12	0.0346924	0.0535497
8.125	0.03465	0.0534927
8.13	0.0346077	0.0534358
8.135	0.0345654	0.0533789
8.14	0.0345232	0.053322
8.145	0.0344809	0.0532651
8.15	0.0344386	0.0532082
8.155	0.0343964	0.0531513
8.16	0.0343542	0.0530944
8.165	0.034312	0.0530376
8.17	0.0342697	0.0529807
8.175	0.0342276	0.0529239
8.18	0.0341854	0.052867
8.185	0.0341432	0.0528102
8.19	0.034101	0.0527534
8.195	0.0340589	0.0526966
8.2	0.0340168	0.0526398
8.205	0.0339747	0.052583
8.21	0.0339326	0.0525262
8.215	0.0338905	0.0524694
8.22	0.0338484	0.0524126
8.225	0.0338063	0.0523558
8.23	0.0337643	0.0522991
8.235	0.0337222	0.0522423
8.24	0.0336802	0.0521856
8.245	0.0336382	0.0521289
8.25	0.0335962	0.0520722
8.255	0.0335542	0.0520154
8.26	0.0335122	0.0519587
8.265	0.0334702	0.0519021
8.27	0.0334283	0.0518454
8.275	0.0333863	0.0517887
8.28	0.0333444	0.051732
8.285	0.0333025	0.0516754
8.29	0.0332606	0.0516187
8.295	0.0332187	0.0515621
8.3	0.0331768	0.0515054
8.305	0.033135	0.0514488
8.31	0.0330931	0.0513922
8.315	0.0330513	0.0513356
8.32	0.0330095	0.051279
8.325	0.0329676	0.0512224
8.33	0.0329259	0.0511658
8.335	0.0328841	0.0511093
8.34	0.0328423	0.0510527
8.345	0.0328005	0.0509962
8.35	0.0327588	0.0509396
8.355	0.0327171	0.0508831
8.36	0.0326754	0.0508266
8.365	0.0326336	0.05077
8.37	0.032592	0.0507135
8.375	0.0325503	0.050657
8.38	0.0325086	0.0506005
8.385	0.032467	0.0505441
8.39	0.0324253	0.0504876
8.395	0.0323837	0.0504311
8.4	0.0323421	0.0503747
8.405	0.0323005	0.0503182
8.41	0.0322589	0.0502618
8.415	0.0322174	0.0502053
8.42	0.0321758	0.0501489
8.425	0.0321343	0.0500925
8.43	0.0320927	0.0500361
8.435	0.0320512	0.0499797
8.44	0.0320097	0.0499234
8.445	0.0319682	0.049867
8.45	0.0319268	0.0498106
8.455	0.0318853	0.0497543
8.46	0.0318439	0.0496979
8.465	0.0318024	0.0496416
8.47	0.031761	0.0495853
8.475	0.0317196	0.049529
8.48	0.0316782	0.0494727
8.485	0.0316369	0.0494164
8.49	0.0315955	0.0493601
8.495	0.0315541	0.0493038
8.5	0.0315128	0.0492476
8.505	0.0314715	0.0491913
8.51	0.0314302	0.0491351
8.515	0.0313889	0.0490789
8.52	0.0313476	0.0490226
8.525	0.0313064	0.0489664
8.53	0.0312651	0.0489102
8.535	0.0312239	0.0488541
8.54	0.0311827	0.0487979
8.545	0.0311415	0.0487417
8.55	0.0311003	0.0486855
8.555	0.0310591	0.0486294
8.56	0.0310179	0.0485733
8.565	0.0309768	0.0485171
8.57	0.0309357	0.048461
8.575	0.0308945	0.0484049
8.58	0.0308534	0.0483488
8.585	0.0308124	0.0482927
8.59	0.0307713	0.0482367
8.595	0.0307302	0.0481806
8.6	0.0306892	0.0481246
8.605	0.0306481	0.0480685
8.61	0.0306071	0.0480125
8.615	0.0305661	0.0479565
8.62	0.0305251	0.0479004
8.625	0.0304842	0.0478445
8.63	0.0304432	0.0477885
8.635	0.0304023	0.0477325
8.64	0.0303613	0.0476765
8.645	0.0303204	0.0476206
8.65	0.0302795	0.0475646
8.655	0.0302387	0.0475087
8.66	0.0301978	0.0474528
8.665	0.0301569	0.0473969
8.67	0.0301161	0.047341
8.675	0.0300753	0.0472851
8.68	0.0300345	0.0472292
8.685	0.0299937	0.0471733
8.69	0.0299529	0.0471175
8.695	0.0299121	0.0470616
8.7	0.0298714	0.0470058
8.705	0.0298307	0.04695
8.71	0.02979	0.0468941
8.715	0.0297493	0.0468383
8.72	0.0297086	0.0467826
8.725	0.0296679	0.0467268
8.73	0.0296272	0.046671
8.735	0.0295866	0.0466153
8.74	0.029546	0.0465595
8.745	0.0295054	0.0465038
8.75	0.0294648	0.0464481
8.755	0.0294242	0.0463924
8.76	0.0293836	0.0463367
8.765	0.0293431	0.046281
8.77	0.0293026	0.0462253
8.775	0.0292621	0.0461696
8.78	0.0292216	0.046114
8.785	0.0291811	0.0460583
8.79	0.0291406	0.0460027
8.795	0.0291002	0.0459471
8.8	0.0290597	0.0458915
8.805	0.0290193	0.0458359
8.81	0.0289789	0.0457803
8.815	0.0289385	0.0457248
8.82	0.0288981	0.0456692
8.825	0.0288578	0.0456137
8.83	0.0288174	0.0455581
8.835	0.0287771	0.0455026
8.84	0.0287368	0.0454471
8.845	0.0286965	0.0453916
8.85	0.0286562	0.0453361
8.855	0.028616	0.0452806
8.86	0.0285757	0.0452252
8.865	0.0285355	0.0451697
8.87	0.0284953	0.0451143
8.875	0.0284551	0.0450589
8.88	0.0284149	0.0450035
8.885	0.0283748	0.0449481
8.89	0.0283346	0.0448927
8.895	0.0282945	0.0448373
8.9	0.0282544	0.0447819
8.905	0.0282143	0.0447266
8.91	0.0281742	0.0446712
8.915	0.0281341	0.0446159
8.92	0.0280941	0.0445606
8.925	0.028054	0.0445053
8.93	0.028014	0.04445
8.935	0.027974	0.0443948
8.94	0.0279341	0.0443395
8.945	0.0278941	0.0442842
8.95	0.0278541	0.044229
8.955	0.0278142	0.0441738
8.96	0.0277743	0.0441186
8.965	0.0277344	0.0440634
8.97	0.0276945	0.0440082
8.975	0.0276546	0.043953
8.98	0.0276148	0.0438978
8.985	0.027575	0.0438427
8.99	0.0275352	0.0437876
8.995	0.0274954	0.0437324
9	0.0274556	0.0436773
9.005	0.0274158	0.0436222
9.01	0.0273761	0.0435672
9.015	0.0273363	0.0435121
9.02	0.0272966	0.043457
9.025	0.0272569	0.043402
9.03	0.0272173	0.043347
9.035	0.0271776	0.0432919
9.04	0.027138	0.0432369
9.045	0.0270983	0.0431819
9.05	0.0270587	0.043127
9.055	0.0270191	0.043072
9.06	0.0269796	0.0430171
9.065	0.02694	0.0429621
9.07	0.0269005	0.0429072
9.075	0.026861	0.0428523
9.08	0.0268214	0.0427974
9.085	0.026782	0.0427425
9.09	0.0267425	0.0426876
9.095	0.026703	0.0426328
9.1	0.0266636	0.0425779
9.105	0.0266242	0.0425231
9.11	0.0265848	0.0424683
9.115	0.0265454	0.0424135
9.12	0.0265061	0.0423587
9.125	0.0264667	0.0423039
9.13	0.0264274	0.0422492
9.135	0.0263881	0.0421944
9.14	0.0263488	0.0421397
9.145	0.0263095	0.042085
9.15	0.0262703	0.0420303
9.155	0.026231	0.0419756
9.16	0.0261918	0.0419209
9.165	0.0261526	0.0418662
9.17	0.0261134	0.0418116
9.175	0.0260743	0.0417569
9.18	0.0260351	0.0417023
9.185	0.025996	0.0416477
9.19	0.0259569	0.0415931
9.195	0.0259178	0.0415385
9.2	0.0258787	0.041484
9.205	0.0258397	0.0414294
9.21	0.0258006	0.0413749
9.215	0.0257616	0.0413204
9.22	0.0257226	0.0412659
9.225	0.0256836	0.0412114
9.23	0.0256447	0.0411569
9.235	0.0256057	0.0411024
9.24	0.0255668	0.041048
9.245	0.0255279	0.0409935
9.25	0.025489	0.0409391
9.255	0.0254502	0.0408847
9.26	0.0254113	0.0408303
9.265	0.0253725	0.0407759
9.27	0.0253337	0.0407216
9.275	0.0252949	0.0406672
9.28	0.0252561	0.0406129
9.285	0.0252173	0.0405586
9.29	0.0251786	0.0405043
9.295	0.0251399	0.04045
9.3	0.0251012	0.0403957
9.305	0.0250625	0.0403415
9.31	0.0250239	0.0402872
9.315	0.0249852	0.040233
9.32	0.0249466	0.0401788
9.325	0.024908	0.0401246
9.33	0.0248694	0.0400704
9.335	0.0248308	0.0400162
9.34	0.0247923	0.0399621
9.345	0.0247538	0.0399079
9.35	0.0247153	0.0398538
9.355	0.0246768	0.0397997
9.36	0.0246383	0.0397456
9.365	0.0245999	0.0396915
9.37	0.0245614	0.0396375
9.375	0.024523	0.0395834
9.38	0.0244847	0.0395294
9.385	0.0244463	0.0394754
9.39	0.0244079	0.0394214
9.395	0.0243696	0.0393674
9.4	0.0243313	0.0393134
9.405	0.024293	0.0392595
9.41	0.0242547	0.0392055
9.415	0.0242165	0.0391516
9.42	0.0241783	0.0390977
9.425	0.0241401	0.0390438
9.43	0.0241019	0.0389899
9.435	0.0240637	0.0389361
9.44	0.0240256	0.0388822
9.445	0.0239874	0.0388284
9.45	0.0239493	0.0387746
9.455	0.0239112	0.0387208
9.46	0.0238732	0.038667
9.465	0.0238351	0.0386132
9.47	0.0237971	0.0385595
9.475	0.0237591	0.0385058
9.48	0.0237211	0.038452
9.485	0.0236831	0.0383983
9.49	0.0236452	0.0383447
9.495	0.0236073	0.038291
9.5	0.0235694	0.0382373
9.505	0.0235315	0.0381837
9.51	0.0234936	0.0381301
9.515	0.0234558	0.0380765
9.52	0.023418	0.0380229
9.525	0.0233802	0.0379693
9.53	0.0233424	0.0379158
9.535	0.0233046	0.0378622
9.54	0.0232669	0.0378087
9.545	0.0232292	0.0377552
9.55	0.0231915	0.0377017
9.555	0.0231538	0.0376483
9.56	0.0231161	0.0375948
9.565	0.0230785	0.0375414
9.57	0.0230409	0.0374879
9.575	0.0230033	0.0374345
9.58	0.0229658	0.0373812
9.585	0.0229282	0.0373278
9.59	0.0228907	0.0372744
9.595	0.0228532	0.0372211
9.6	0.0228157	0.0371678
9.605	0.0227782	0.0371145
9.61	0.0227408	0.0370612
9.615	0.0227034	0.0370079
9.62	0.022666	0.0369547
9.625	0.0226286	0.0369014
9.63	0.0225913	0.0368482
9.635	0.0225539	0.036795
9.64	0.0225166	0.0367418
9.645	0.0224793	0.0366887
9.65	0.0224421	0.0366355
9.655	0.0224048	0.0365824
9.66	0.0223676	0.0365293
9.665	0.0223304	0.0364762
9.67	0.0222932	0.0364231
9.675	0.0222561	0.03637
9.68	0.022219	0.036317
9.685	0.0221818	0.036264
9.69	0.0221448	0.0362109
9.695	0.0221077	0.036158
9.7	0.0220707	0.036105
9.705	0.0220336	0.036052
9.71	0.0219966	0.0359991
9.715	0.0219597	0.0359462
9.72	0.0219227	0.0358933
9.725	0.0218858	0.0358404
9.73	0.0218489	0.0357875
9.735	0.021812	0.0357347
9.74	0.0217751	0.0356818
9.745	0.0217383	0.035629
9.75	0.0217015	0.0355762
9.755	0.0216647	0.0355235
9.76	0.0216279	0.0354707
9.765	0.0215912	0.035418
9.77	0.0215545	0.0353652
9.775	0.0215178	0.0353125
9.78	0.0214811	0.0352598
9.785	0.0214444	0.0352072
9.79	0.0214078	0.0351545
9.795	0.0213712	0.0351019
9.8	0.0213346	0.0350493
9.805	0.021298	0.0349967
9.81	0.0212615	0.0349441
9.815	0.021225	0.0348916
9.82	0.0211885	0.034839
9.825	0.021152	0.0347865
9.83	0.0211156	0.034734
9.835	0.0210792	0.0346815
9.84	0.0210428	0.034629
9.845	0.0210064	0.0345766
9.85	0.0209701	0.0345242
9.855	0.0209338	0.0344718
9.86	0.0208975	0.0344194
9.865	0.0208612	0.034367
9.87	0.0208249	0.0343147
9.875	0.0207887	0.0342623
9.88	0.0207525	0.03421
9.885	0.0207163	0.0341577
9.89	0.0206802	0.0341055
9.895	0.0206441	0.0340532
9.9	0.0206079	0.034001
9.905	0.0205719	0.0339487
9.91	0.0205358	0.0338965
9.915	0.0204998	0.0338444
9.92	0.0204638	0.0337922
9.925	0.0204278	0.0337401
9.93	0.0203918	0.033688
9.935	0.0203559	0.0336359
9.94	0.02032	0.0335838
9.945	0.0202841	0.0335317
9.95	0.0202483	0.0334797
9.955	0.0202124	0.0334277
9.96	0.0201766	0.0333757
9.965	0.0201409	0.0333237
9.97	0.0201051	0.0332717
9.975	0.0200694	0.0332198
9.98	0.0200337	0.0331678
9.985	0.019998	0.0331159
9.99	0.0199623	0.0330641
9.995	0.0199267	0.0330122
[truncated: 18,001 more rows]
