# Supplementary material for: Learning emergent partial differential equations in a learned emergent space
Source: Nat Commun. 2022 Jun 9;13:3318. doi: 10.1038/s41467-022-30628-6 (PMC9184577; doi:10.1038/s41467-022-30628-6)
Supplement: Supplementary file 2 — Source Data [file 41467_2022_30628_MOESM2_ESM.zip › figure_source/Source_Data_Figure_3d.xlsx]

## Sheet: Figure 3d
omega	phi_1
-1.5	-1
-1.47339	-0.999995
-1.44677	-0.999988
-1.42016	-0.999982
-1.39354	-0.999975
-1.36693	-0.999967
-1.34031	-0.999958
-1.3137	-0.999948
-1.28708	-0.999937
-1.26047	-0.999924
-1.23386	-0.99991
-1.20724	-0.999895
-1.18063	-0.999877
-1.15401	-0.999857
-1.1274	-0.999834
-1.10078	-0.999807
-1.07417	-0.999777
-1.04755	-0.999743
-1.02094	-0.999703
-0.994325	-0.999658
-0.96771	-0.999605
-0.941096	-0.999545
-0.914481	-0.999475
-0.887867	-0.999395
-0.861252	-0.999302
-0.834638	-0.999197
-0.808023	-0.999077
-0.781409	-0.998941
-0.754795	-0.998787
-0.72818	-0.998615
-0.701566	-0.998424
-0.674951	-0.99821
-0.648337	-0.997974
-0.621722	-0.997713
-0.595108	-0.997424
-0.568493	-0.997104
-0.541879	-0.996749
-0.515264	-0.996354
-0.48865	-0.995914
-0.462035	-0.995421
-0.435421	-0.994866
-0.408806	-0.994239
-0.382192	-0.993527
-0.355577	-0.992716
-0.328963	-0.991786
-0.302348	-0.990714
-0.275734	-0.989473
-0.249119	-0.988026
-0.222505	-0.98633
-0.19589	-0.984328
-0.169276	-0.98195
-0.142661	-0.979106
-0.116047	-0.975683
-0.0894325	-0.971535
-0.062818	-0.966482
-0.0362035	-0.960272
-0.00958904	-0.952446
0.0170254	-0.941996
0.0436399	-0.926611
0.0702544	-0.901059
0.0968689	-0.853811
0.123483	-0.761871
0.150098	-0.589865
0.176712	-0.311083
0.203327	0.0463079
0.229941	0.39089
0.256556	0.642653
0.28317	0.791078
0.309785	0.868874
0.336399	0.909062
0.363014	0.931304
0.389628	0.945108
0.416243	0.954746
0.442857	0.962095
0.469472	0.967978
0.496086	0.972778
0.522701	0.976722
0.549315	0.979982
0.57593	0.982694
0.602544	0.984965
0.629159	0.986879
0.655773	0.988504
0.682387	0.989891
0.709002	0.991083
0.735616	0.992113
0.762231	0.993008
0.788845	0.993789
0.81546	0.994475
0.842074	0.99508
0.868689	0.995616
0.895303	0.996093
0.921918	0.996519
0.948532	0.996901
0.975147	0.997244
1.00176	0.997554
1.02838	0.997833
1.05499	0.998086
1.0816	0.998314
1.10822	0.998519
1.13483	0.998703
1.16145	0.998868
1.18806	0.999014
1.21468	0.999143
1.24129	0.999257
1.26791	0.999356
1.29452	0.999442
1.32114	0.999517
1.34775	0.999583
1.37436	0.999639
1.40098	0.999688
1.42759	0.99973
1.45421	0.999767
1.48082	0.999799
1.50744	0.999826
1.53405	0.999851
1.56067	0.999872
1.58728	0.99989
1.61389	0.999907
1.64051	0.999922
1.66712	0.999934
1.69374	0.999946
1.72035	0.999956
1.74697	0.999966
1.77358	0.999974
1.8002	0.999981
1.82681	0.999988
1.85342	0.999994
1.88004	1
