# Supplementary material for: Learning emergent partial differential equations in a learned emergent space
Source: Nat Commun. 2022 Jun 9;13:3318. doi: 10.1038/s41467-022-30628-6 (PMC9184577; doi:10.1038/s41467-022-30628-6)
Supplement: Supplementary file 2 — Source Data [file 41467_2022_30628_MOESM2_ESM.zip › figure_source/Source_Data_Figure_4.xlsx]

## Sheet: Figure 4
gamma	limit_amps_true	limit_amps_predicted
1.7	0.114498	0.54387
1.70526	0.10688	0.529594
1.71053	0.0989068	0.515651
1.71579	0.0904457	0.513149
1.72105	0.081331	0.53312
1.72632	0.0713268	0.529861
1.73158	0.0598157	0.511243
1.73684	0.0447985	0.511515
1.74211	0.0301089	0.521398
1.74737	0.00576842	0.517533
1.75263	0.00304403	0.517079
1.75789	0.00149575	0.515645
1.76316	0.000730513	0.51611
1.76842	0.000355014	0.515033
1.77368	0.000171764	0.515464
1.77895	8.27531e-05	0.515115
1.78421	3.97049e-05	0.514261
1.78947	1.89724e-05	0.514723
1.79474	9.02849e-06	0.514708
1.8	4.27866e-06	0.514596
