# Supplementary material for: Learning emergent partial differential equations in a learned emergent space
Source: Nat Commun. 2022 Jun 9;13:3318. doi: 10.1038/s41467-022-30628-6 (PMC9184577; doi:10.1038/s41467-022-30628-6)
Supplement: Supplementary file 2 — Source Data [file 41467_2022_30628_MOESM2_ESM.zip › figure_source/Source_Data_Figure_5.xlsx]

## Sheet: Figure 5
snapshot_1_V	snapshot_1_h	snapshot_2_V	snapshot_2_h	snapshot_3_V	snapshot_3_h	snapshot_4_V	snapshot_4_h	snapshot_5_V	snapshot_5_h	phi_1	phi_2	I_app
-52.0333	0.436324	-47.2888	0.51125	-22.3559	0.41654	-32.9328	0.335693	-51.404	0.340854	-0.701239	-0.523621	21.6656
-50.7094	0.42992	-29.6596	0.477252	-26.5061	0.362646	-38.7898	0.318746	-51.9069	0.345113	0.0176793	0.223139	23.0663
-50.0463	0.430904	-21.3613	0.423748	-29.1568	0.338717	-45.2646	0.317457	-51.5829	0.352418	0.599245	-0.984444	23.552
-51.0762	0.430402	-40.6317	0.489452	-25.2931	0.376102	-36.488	0.321962	-51.9516	0.342279	-0.201067	0.220403	22.7204
-51.7652	0.434103	-45.3631	0.504367	-23.7711	0.395621	-34.3125	0.327961	-51.94	0.340172	-0.503713	-0.235878	21.8991
-50.5657	0.426313	-23.6221	0.464001	-27.1119	0.35434	-39.447	0.315002	-51.7639	0.342018	0.180763	0.137704	23.2087
-52.9814	0.447973	-48.6505	0.53219	-21.4143	0.433866	-32.1278	0.342876	-51.8303	0.34501	-1	-0.633897	20.2293
-50.0759	0.424552	-21.2889	0.424958	-28.8433	0.337897	-43.1458	0.312486	-51.484	0.344392	0.620671	-0.735412	23.6309
-50.0734	0.42598	-21.2769	0.425529	-28.8735	0.338429	-43.5398	0.313583	-51.5141	0.346162	0.608339	-0.778631	23.6169
-52.1872	0.437928	-46.3448	0.5131	-23.2759	0.403066	-33.7261	0.330641	-52.0548	0.340518	-0.634516	-0.318729	21.3015
-53.036	0.449116	-48.5081	0.533489	-21.6473	0.430607	-32.3342	0.341923	-52.1104	0.345567	-0.997678	-0.618042	20.1084
-51.705	0.432616	-44.2117	0.501416	-24.2422	0.388426	-34.7352	0.324872	-51.9981	0.338793	-0.415011	0.011195	21.9275
-49.74	0.42283	-22.6222	0.401393	-29.9848	0.328376	-45.1787	0.311957	-51.2446	0.345313	0.821529	-1	23.9064
-52.7796	0.445037	-47.5482	0.52642	-22.5851	0.414756	-33.0625	0.335435	-52.3239	0.342913	-0.835427	-0.448723	20.415
-51.2545	0.427664	-39.6576	0.48877	-25.336	0.373128	-36.0104	0.318963	-51.889	0.337097	-0.158948	0.400809	22.4684
-51.5292	0.429979	-42.1638	0.49562	-24.815	0.379958	-35.3121	0.321325	-51.967	0.33722	-0.282408	0.294205	22.1206
-50.2202	0.419721	-21.1264	0.433839	-28.2338	0.340345	-40.7471	0.309158	-51.4464	0.337172	0.543922	-0.327253	23.5765
-50.0164	0.417961	-21.533	0.41937	-28.8407	0.334372	-41.7871	0.307715	-51.3107	0.3369	0.704708	-0.59695	23.7789
-50.9122	0.423481	-31.7556	0.47625	-26.2003	0.361618	-37.078	0.314455	-51.7277	0.335274	0.048346	0.449936	22.8707
-52.3373	0.439187	-46.0161	0.515391	-23.453	0.400506	-33.8429	0.329545	-52.245	0.34028	-0.634402	-0.209388	21.0242
-50.8255	0.420215	-28.6812	0.470001	-26.4463	0.357124	-37.1138	0.311729	-51.5974	0.332112	0.13646	0.472635	22.981
-52.4575	0.440291	-46.2365	0.517793	-23.3469	0.402092	-33.7084	0.330073	-52.2986	0.340334	-0.66715	-0.222487	20.8398
-51.5621	0.428067	-41.7725	0.494195	-24.8694	0.377887	-35.1509	0.319588	-51.8855	0.334524	-0.247548	0.391862	22.0668
-51.2264	0.425187	-39.017	0.486068	-25.4196	0.370734	-35.8788	0.317141	-51.7726	0.334355	-0.112081	0.471026	22.5115
-50.8646	0.421033	-29.5143	0.471912	-26.3653	0.35836	-37.0549	0.312356	-51.6373	0.332725	0.111314	0.475041	22.9279
-51.1861	0.425021	-37.6812	0.484604	-25.5815	0.368764	-36.1065	0.316505	-51.7883	0.334511	-0.0807139	0.488219	22.5459
-50.172	0.417208	-21.2342	0.430061	-28.3056	0.338371	-40.4646	0.307408	-51.3605	0.334562	0.59549	-0.321031	23.6571
-51.6755	0.429645	-43.0658	0.497756	-24.5702	0.382307	-34.8479	0.321455	-51.9124	0.335365	-0.321788	0.267843	21.9344
-50.8125	0.418996	-28.2022	0.46837	-26.4831	0.356049	-37.0264	0.310861	-51.5427	0.330757	0.159358	0.489845	23.0036
-49.9724	0.414632	-21.707	0.415288	-28.8967	0.332062	-41.2757	0.305299	-51.2097	0.333247	0.758825	-0.549029	23.8606
-50.6418	0.419082	-24.0755	0.460053	-26.9713	0.351335	-37.9464	0.310051	-51.5445	0.332456	0.251894	0.33944	23.176
-49.9299	0.414087	-21.827	0.412696	-29.0076	0.330939	-41.4192	0.30495	-51.1723	0.332979	0.784869	-0.574285	23.9077
-50.7171	0.419513	-25.5007	0.464123	-26.7696	0.353486	-37.6115	0.310625	-51.5711	0.332265	0.206582	0.399643	23.091
-52.0326	0.434561	-44.3425	0.506771	-24.1248	0.389604	-34.4373	0.324754	-52.1472	0.337666	-0.465183	0.104243	21.4184
-51.2589	0.423479	-38.5371	0.484787	-25.442	0.369185	-35.691	0.315656	-51.703	0.331931	-0.0844628	0.533409	22.4662
-52.3453	0.438453	-45.3377	0.514225	-23.7334	0.395916	-34.049	0.32743	-52.3146	0.33914	-0.584208	-0.038715	20.9636
-51.5386	0.427396	-41.258	0.493015	-24.9654	0.376363	-35.221	0.318851	-51.8628	0.333928	-0.221732	0.435311	22.093
-51.5038	0.426572	-40.5297	0.49144	-25.085	0.374432	-35.3148	0.317904	-51.844	0.333242	-0.188766	0.481621	22.1296
-51.4184	0.425375	-39.3223	0.48869	-25.2768	0.371641	-35.5108	0.316708	-51.8058	0.332613	-0.138543	0.52473	22.234
-51.9301	0.431303	-42.8836	0.50181	-24.5102	0.382746	-34.6632	0.321191	-52.0578	0.334635	-0.353945	0.35789	21.5252
-50.0528	0.410165	-21.5649	0.419802	-28.4889	0.332865	-39.6893	0.302435	-51.1085	0.327109	0.734038	-0.283773	23.8595
-52.2471	0.436188	-44.821	0.510882	-23.9318	0.392227	-34.158	0.325523	-52.22	0.337382	-0.521581	0.0812219	21.0981
-52.6264	0.441338	-46.0101	0.520205	-23.4342	0.400589	-33.705	0.329199	-52.4336	0.339651	-0.673696	-0.117838	20.5398
-52.6904	0.442306	-46.312	0.521959	-23.3022	0.402783	-33.5923	0.330153	-52.4551	0.340177	-0.707061	-0.175025	20.4538
-50.6868	0.417928	-24.9454	0.461454	-26.8355	0.351921	-37.5349	0.309467	-51.5048	0.330632	0.241276	0.408549	23.1414
-51.4928	0.42506	-40.6705	0.490196	-25.0611	0.37374	-35.1538	0.316974	-51.7616	0.331519	-0.17173	0.509436	22.1516
-51.4996	0.426041	-39.7782	0.490474	-25.1825	0.372803	-35.3775	0.317054	-51.8438	0.332589	-0.163701	0.524965	22.1152
-52.1355	0.433878	-43.9105	0.507002	-24.213	0.387368	-34.3629	0.323152	-52.1585	0.335655	-0.441611	0.249965	21.2349
-51.1561	0.421856	-34.7103	0.47987	-25.8248	0.363875	-36.0989	0.313409	-51.6772	0.330885	0.00599296	0.572026	22.5655
-52.4717	0.438589	-45.5502	0.515911	-23.6414	0.396656	-33.8395	0.327219	-52.3087	0.337938	-0.60285	-0.0181119	20.7674
-51.9845	0.431906	-43.5158	0.503421	-24.3565	0.38497	-34.4969	0.322073	-52.0521	0.334853	-0.38987	0.289401	21.4633
-51.3407	0.421826	-37.5278	0.483811	-25.4845	0.367165	-35.4826	0.31382	-51.6432	0.329047	-0.0536599	0.616651	22.3353
-52.2586	0.4347	-44.2744	0.50933	-24.0848	0.389022	-34.1757	0.323597	-52.1864	0.335357	-0.475513	0.229803	21.0515
-52.7942	0.442918	-46.3875	0.523658	-23.2808	0.402912	-33.5155	0.329988	-52.505	0.339744	-0.721657	-0.142538	20.2776
-52.7317	0.443349	-46.3444	0.523253	-23.2794	0.403557	-33.613	0.330702	-52.5231	0.34099	-0.724989	-0.191772	20.3859
-50.3941	0.413344	-21.8052	0.442293	-27.5734	0.342471	-38.3412	0.305416	-51.2932	0.327815	0.465153	0.174205	23.4892
-50.7877	0.415272	-26.0004	0.462303	-26.6416	0.351891	-36.8134	0.307687	-51.4045	0.326419	0.242886	0.528818	23.0296
-51.4071	0.422	-37.8751	0.484939	-25.411	0.367791	-35.3424	0.313806	-51.6575	0.328574	-0.0678405	0.629722	22.2388
-51.8751	0.429798	-42.3893	0.499603	-24.6234	0.380562	-34.7072	0.319964	-51.9896	0.333355	-0.313373	0.421536	21.5998
-50.3512	0.410935	-21.6415	0.437477	-27.6844	0.339952	-38.2123	0.303528	-51.2024	0.325278	0.529084	0.152208	23.5479
-50.7764	0.415932	-26.3881	0.463262	-26.6236	0.352604	-36.8831	0.308318	-51.4252	0.327347	0.229013	0.519139	23.0482
-52.3727	0.437073	-44.7702	0.512887	-23.9157	0.392252	-34.089	0.325308	-52.3032	0.33705	-0.536351	0.132213	20.8855
-52.8194	0.443813	-46.3444	0.524576	-23.2848	0.403305	-33.5649	0.33041	-52.5706	0.340545	-0.733284	-0.152051	20.2325
-50.7193	0.413893	-24.9769	0.458606	-26.7804	0.349835	-36.9117	0.306647	-51.3356	0.325413	0.287655	0.510713	23.1226
-52.3829	0.437141	-44.7959	0.513082	-23.9045	0.392403	-34.0696	0.325349	-52.3073	0.33702	-0.539361	0.130209	20.8686
-50.6001	0.416731	-23.6926	0.456564	-27.0373	0.34936	-37.7711	0.308419	-51.4479	0.329999	0.297507	0.359398	23.2452
-52.7993	0.443405	-46.0218	0.523687	-23.4037	0.401369	-33.6625	0.329566	-52.5968	0.340199	-0.70898	-0.0893754	20.2428
-50.912	0.415712	-28.5221	0.467259	-26.3614	0.354787	-36.3662	0.308373	-51.4119	0.325772	0.185215	0.600443	22.8841
-51.3269	0.4209	-37.7623	0.483051	-25.4625	0.366917	-35.3816	0.313373	-51.5843	0.328083	-0.044915	0.629421	22.3683
-52.6846	0.440649	-45.7396	0.520024	-23.5409	0.398234	-33.6912	0.327725	-52.446	0.338077	-0.649549	-0.000832153	20.418
-51.5403	0.423312	-39.4901	0.488584	-25.1744	0.370908	-35.0615	0.314948	-51.7015	0.328843	-0.127129	0.611619	22.0606
-51.8377	0.428481	-42.1037	0.497933	-24.6867	0.379034	-34.6942	0.31896	-51.9273	0.332126	-0.284174	0.466745	21.6496
-51.1097	0.417432	-32.1832	0.47407	-25.992	0.359177	-35.8817	0.309842	-51.4846	0.325926	0.0974591	0.653729	22.6265
-52.817	0.443485	-45.8251	0.523731	-23.4695	0.400335	-33.7165	0.329114	-52.6329	0.340053	-0.699752	-0.0424902	20.1992
-51.3994	0.421552	-38.2427	0.484722	-25.3744	0.367984	-35.2673	0.313699	-51.6232	0.328127	-0.0681244	0.631575	22.2596
-50.4298	0.409258	-21.9178	0.439905	-27.4863	0.34052	-37.6121	0.302454	-51.1469	0.322497	0.507646	0.287486	23.4678
-51.9412	0.428826	-42.3763	0.499596	-24.5938	0.379908	-34.5212	0.318971	-51.9396	0.331457	-0.304892	0.478329	21.494
-50.9384	0.416498	-29.0911	0.468766	-26.3101	0.355749	-36.3594	0.308964	-51.4486	0.326468	0.165162	0.597907	22.8463
-52.6623	0.440005	-45.5607	0.519118	-23.6147	0.396827	-33.7321	0.326989	-52.4348	0.337496	-0.628838	0.0522001	20.4398
-51.6964	0.425049	-39.7693	0.491934	-25.0671	0.372495	-34.938	0.31558	-51.8158	0.329297	-0.167911	0.616894	21.8128
-52.8762	0.44332	-45.6139	0.524023	-23.5367	0.398931	-33.7079	0.328247	-52.6567	0.339129	-0.687589	0.042228	20.0827
-51.0613	0.416926	-31.1628	0.47234	-26.0861	0.357958	-35.9942	0.30937	-51.4676	0.32578	0.120986	0.644791	22.6872
-51.833	0.427707	-41.3074	0.496663	-24.8088	0.376859	-34.7607	0.317785	-51.9255	0.331167	-0.250268	0.53654	21.6339
-52.2406	0.433415	-43.6608	0.507598	-24.2361	0.386171	-34.2365	0.322032	-52.158	0.333907	-0.431349	0.348884	21.0526
-51.7781	0.426561	-41.5169	0.495306	-24.8	0.376602	-34.706	0.317466	-51.8328	0.330391	-0.237697	0.532177	21.7318
-52.7079	0.440544	-45.4747	0.519908	-23.6219	0.396801	-33.7379	0.326996	-52.4826	0.337625	-0.63454	0.0683407	20.3588
-52.5728	0.438018	-44.6534	0.51571	-23.8919	0.392037	-33.934	0.324702	-52.4003	0.335934	-0.5536	0.228204	20.5421
-51.037	0.416134	-30.5506	0.470935	-26.1386	0.356991	-36.0024	0.308789	-51.4244	0.325064	0.140731	0.650705	22.7222
-52.6434	0.439355	-45.2385	0.518095	-23.7135	0.395143	-33.7969	0.326187	-52.4199	0.336875	-0.603763	0.118731	20.4576
-52.4977	0.43796	-44.3753	0.514571	-23.9828	0.39116	-34.098	0.324696	-52.4138	0.336673	-0.536591	0.23473	20.6547
-51.3784	0.420614	-36.7829	0.482801	-25.5112	0.365698	-35.3503	0.312486	-51.6095	0.327139	-0.0299161	0.664377	22.2658
-51.2419	0.417325	-33.7449	0.476636	-25.7957	0.360718	-35.4975	0.309738	-51.4706	0.324475	0.0659458	0.703667	22.4448
-52.5787	0.438813	-45.0211	0.516753	-23.7919	0.39398	-33.8948	0.325776	-52.4105	0.336899	-0.582243	0.143398	20.5525
-52.3599	0.435826	-44.5647	0.511609	-23.9812	0.390635	-34.0606	0.324236	-52.241	0.335644	-0.509153	0.202226	20.8971
-50.2385	0.407214	-21.5152	0.428084	-27.9518	0.335351	-38.2097	0.300619	-51.0464	0.321807	0.651595	0.0580804	23.6929
-50.2489	0.404914	-21.5959	0.427308	-27.8789	0.334494	-37.7908	0.299052	-50.955	0.318927	0.668147	0.137624	23.7005
-50.2318	0.405657	-21.6124	0.428027	-27.8912	0.335037	-37.9284	0.299755	-50.9712	0.320014	0.656437	0.123788	23.7281
-51.5442	0.421485	-37.1673	0.485672	-25.3815	0.366889	-35.1161	0.312537	-51.6691	0.326465	-0.0619369	0.695056	22.0129
-51.4449	0.420327	-36.9918	0.483481	-25.4486	0.365888	-35.1824	0.312111	-51.5951	0.326104	-0.0358198	0.690799	22.1686
-50.8315	0.413982	-25.7731	0.461447	-26.6136	0.35105	-36.5766	0.306521	-51.3633	0.324395	0.258487	0.567044	22.9665
-50.2555	0.408034	-21.4573	0.428565	-27.9573	0.335656	-38.3098	0.30102	-51.091	0.322615	0.643852	0.0370513	23.6529
-51.6816	0.424798	-39.8613	0.491625	-25.061	0.3725	-34.9269	0.315543	-51.7941	0.329164	-0.165674	0.613599	21.8436
-52.377	0.434395	-43.9114	0.510079	-24.1272	0.387452	-34.0671	0.322272	-52.2195	0.333607	-0.462626	0.349932	20.8336
-50.24	0.404962	-21.6234	0.427637	-27.8743	0.334693	-37.8049	0.299231	-50.9443	0.319093	0.663606	0.143661	23.7212
-52.3047	0.434196	-43.582	0.508844	-24.2274	0.386352	-34.2279	0.322103	-52.2274	0.334129	-0.442202	0.366304	20.9406
-52.9204	0.444106	-46.0826	0.525596	-23.3748	0.401578	-33.5684	0.329397	-52.6493	0.339672	-0.725304	-0.0515396	20.0364
-52.502	0.436113	-44.3235	0.513129	-23.9907	0.38973	-33.9452	0.323287	-52.3097	0.334347	-0.509485	0.300618	20.6409
-50.7747	0.410949	-25.2181	0.457295	-26.6825	0.348589	-36.3871	0.304457	-51.2116	0.321285	0.313953	0.601182	23.0597
-52.1891	0.430988	-42.6432	0.504252	-24.442	0.381818	-34.2902	0.319434	-52.0945	0.331379	-0.358281	0.501215	21.0899
-52.3718	0.434574	-43.6699	0.509943	-24.1848	0.386797	-34.1476	0.322127	-52.2506	0.333853	-0.45454	0.375083	20.8323
-51.6625	0.423474	-38.9381	0.48974	-25.1619	0.370354	-34.9338	0.314195	-51.7501	0.327702	-0.128185	0.662419	21.855
-52.1212	0.43042	-42.6068	0.503028	-24.4771	0.381429	-34.3506	0.319388	-52.0471	0.331444	-0.345429	0.490158	21.2058
-51.7279	0.423842	-39.5001	0.491153	-25.0674	0.371471	-34.796	0.314494	-51.755	0.327484	-0.149971	0.662396	21.7619
-50.2077	0.406214	-21.5436	0.426153	-27.9995	0.334387	-38.1746	0.299932	-51.0009	0.320888	0.677121	0.0484719	23.7379
-50.1918	0.404112	-21.6387	0.424983	-27.9629	0.333483	-37.866	0.298616	-50.9057	0.318516	0.697143	0.10725	23.7854
-52.1813	0.430651	-42.826	0.504065	-24.4117	0.382127	-34.2408	0.319481	-52.05	0.331088	-0.360173	0.489176	21.1151
-51.9496	0.427089	-41.083	0.497333	-24.7768	0.376152	-34.5504	0.31669	-51.908	0.32914	-0.245459	0.606502	21.4414
-50.9156	0.411327	-27.0067	0.462036	-26.4243	0.350977	-35.9688	0.304828	-51.2174	0.320375	0.261899	0.67925	22.8755
-52.1239	0.429289	-42.452	0.502053	-24.494	0.38041	-34.2663	0.318479	-51.9848	0.330025	-0.326434	0.531992	21.196
-52.8036	0.44138	-45.5871	0.521737	-23.5684	0.397601	-33.6554	0.327233	-52.5301	0.337576	-0.65608	0.0743817	20.2023
-52.2572	0.431641	-42.8722	0.505715	-24.3741	0.382847	-34.2061	0.319833	-52.1178	0.331457	-0.379748	0.48972	20.989
-51.0492	0.413424	-29.5674	0.468053	-26.1662	0.354694	-35.7402	0.306575	-51.3021	0.321625	0.185789	0.707861	22.7019
-50.8347	0.412006	-26.7452	0.461248	-26.515	0.350919	-36.234	0.305542	-51.2435	0.322014	0.266133	0.632772	22.991
-51.867	0.426205	-40.4979	0.495276	-24.8887	0.374539	-34.672	0.316048	-51.8783	0.328912	-0.21319	0.622224	21.5591
-51.5905	0.421247	-38.065	0.486575	-25.2702	0.367883	-34.9219	0.31259	-51.6346	0.325729	-0.0781737	0.70478	21.9579
-51.8797	0.426163	-40.6691	0.495524	-24.8618	0.374845	-34.6262	0.316115	-51.8631	0.328742	-0.218211	0.621549	21.5433
-51.1628	0.415392	-32.2759	0.473139	-25.9289	0.358248	-35.5441	0.308293	-51.3771	0.322917	0.11607	0.717869	22.5566
-50.0718	0.403015	-21.7002	0.417172	-28.2845	0.330148	-38.2913	0.297526	-50.8541	0.318283	0.790039	-0.0510066	23.9145
-50.2004	0.404413	-21.5918	0.424549	-27.9895	0.333327	-37.9314	0.298663	-50.9253	0.318781	0.701794	0.0831083	23.7614
-52.4684	0.4365	-43.6918	0.512539	-24.1501	0.388019	-34.1744	0.322999	-52.3756	0.335131	-0.48676	0.362358	20.6729
-51.5597	0.421911	-38.5955	0.487095	-25.2472	0.368892	-34.9902	0.313456	-51.6497	0.326893	-0.0933732	0.670727	22.0171
-50.6964	0.409743	-24.1422	0.453088	-26.8495	0.346341	-36.5469	0.303446	-51.1573	0.320575	0.363466	0.564803	23.1595
-50.4684	0.407137	-22.1832	0.440393	-27.3571	0.340244	-37.139	0.301075	-51.0541	0.31957	0.510032	0.387818	23.4408
-52.4943	0.435511	-43.8182	0.512166	-24.1112	0.387772	-34.0235	0.322362	-52.3033	0.333648	-0.480493	0.385784	20.6346
-52.2636	0.431633	-43.109	0.505976	-24.3291	0.383431	-34.155	0.320029	-52.0997	0.331403	-0.388089	0.470838	20.989
-51.9719	0.42564	-40.5554	0.49609	-24.8217	0.374426	-34.4445	0.315274	-51.8404	0.327101	-0.216355	0.672033	21.3924
-51.3278	0.41707	-34.7257	0.478084	-25.667	0.361601	-35.2396	0.309538	-51.4446	0.323305	0.0481119	0.73781	22.3266
-52.2062	0.431299	-42.5875	0.504637	-24.4421	0.381951	-34.3006	0.319559	-52.1144	0.331573	-0.36235	0.500808	21.0645
-50.0302	0.4028	-21.7616	0.413702	-28.4367	0.328683	-38.5179	0.297128	-50.8471	0.318379	0.828319	-0.122864	23.9442
-52.0974	0.428466	-42.1247	0.500865	-24.5596	0.379137	-34.2905	0.317761	-51.9483	0.329287	-0.30343	0.568831	21.2304
-51.3503	0.418088	-34.7063	0.479141	-25.6631	0.362195	-35.3061	0.310115	-51.5098	0.324295	0.0337345	0.721378	22.2859
-50.422	0.404197	-22.0769	0.436071	-27.4227	0.337825	-36.9279	0.298981	-50.9144	0.316463	0.569028	0.402677	23.5167
-50.1195	0.402729	-21.6544	0.418968	-28.1739	0.330697	-38.0516	0.297254	-50.8581	0.317478	0.7718	0.00792078	23.8574
-50.105	0.39984	-21.7437	0.416842	-28.1364	0.329165	-37.6484	0.295259	-50.7334	0.31413	0.805772	0.0762732	23.9004
-50.8591	0.409266	-25.4939	0.45745	-26.5676	0.348136	-35.9841	0.303017	-51.1374	0.318396	0.320557	0.674231	22.9426
-52.0078	0.426653	-41.1212	0.497677	-24.7371	0.376028	-34.4078	0.31617	-51.883	0.327978	-0.245718	0.636153	21.3479
-50.3667	0.404546	-21.8483	0.433383	-27.5672	0.336809	-37.2078	0.299052	-50.9413	0.31739	0.598523	0.318448	23.5749
-51.8923	0.425511	-40.632	0.495107	-24.8522	0.374359	-34.5477	0.315531	-51.8331	0.327801	-0.209495	0.643773	21.521
-50.9048	0.411425	-26.5536	0.4614	-26.4699	0.350595	-36.045	0.304799	-51.226	0.320594	0.269062	0.664774	22.8865
-52.1587	0.430514	-42.3435	0.50332	-24.5057	0.380889	-34.3478	0.319054	-52.071	0.331124	-0.340979	0.523537	21.1353
-50.8887	0.40973	-25.7123	0.458561	-26.5285	0.348708	-35.9535	0.303296	-51.1646	0.318658	0.307294	0.679212	22.8995
-51.6253	0.420859	-37.6557	0.486413	-25.2807	0.367239	-34.8611	0.31199	-51.6274	0.324868	-0.0696264	0.730253	21.8959
-50.8105	0.408843	-24.8433	0.455317	-26.6678	0.347028	-36.1109	0.302667	-51.1171	0.318359	0.344941	0.648754	23.007
-52.0828	0.428134	-41.9685	0.500319	-24.5868	0.378572	-34.3036	0.317432	-51.942	0.329019	-0.293306	0.582647	21.246
-51.6445	0.421003	-38.0643	0.487004	-25.2354	0.367819	-34.8061	0.312194	-51.623	0.324858	-0.0798791	0.728665	21.8711
-51.6235	0.42015	-37.6524	0.485839	-25.2763	0.366802	-34.795	0.311502	-51.583	0.324026	-0.0605185	0.747725	21.8984
-52.7499	0.439125	-44.8145	0.518664	-23.8033	0.392995	-33.7541	0.324724	-52.4712	0.335293	-0.584432	0.261965	20.2453
-52.4905	0.434638	-43.7588	0.511392	-24.1233	0.386973	-33.9698	0.32166	-52.2562	0.33261	-0.46572	0.418805	20.6348
-52.8952	0.441156	-45.0018	0.521982	-23.7122	0.39481	-33.682	0.325628	-52.5924	0.336143	-0.627977	0.240044	20.0077
-51.5291	0.418702	-35.9227	0.482485	-25.4605	0.364007	-34.9565	0.310209	-51.5375	0.323197	-0.00731891	0.761631	22.0217
-51.2901	0.415792	-33.0782	0.47552	-25.7893	0.359373	-35.2918	0.308254	-51.4047	0.32209	0.0888655	0.752742	22.3641
-52.3284	0.431906	-42.8766	0.506729	-24.3426	0.383	-34.1246	0.319662	-52.1407	0.330988	-0.388146	0.512365	20.8716
-51.9919	0.426229	-41.022	0.497088	-24.7562	0.37555	-34.4098	0.315859	-51.8609	0.327628	-0.236127	0.646112	21.3712
-52.7408	0.439116	-44.3559	0.518136	-23.9137	0.391473	-33.873	0.324186	-52.5105	0.335327	-0.564074	0.326258	20.2407
-52.6689	0.437999	-44.2658	0.516404	-23.9567	0.390519	-33.8974	0.323657	-52.4447	0.334763	-0.541201	0.338698	20.3564
-50.2499	0.400776	-21.74	0.424986	-27.7865	0.332572	-37.1671	0.296209	-50.7678	0.313933	0.708869	0.254393	23.7354
-52.8797	0.441475	-45.1958	0.52227	-23.6688	0.395798	-33.6816	0.326247	-52.5864	0.336751	-0.640914	0.19011	20.0473
-51.1114	0.413743	-29.769	0.469232	-26.1077	0.355165	-35.6372	0.306565	-51.331	0.321364	0.173009	0.722534	22.6051
-52.3678	0.432319	-42.8703	0.507474	-24.331	0.383235	-34.1099	0.319772	-52.1648	0.331059	-0.395699	0.518036	20.807
-50.6655	0.405921	-23.5206	0.447774	-26.9137	0.343061	-36.2411	0.300475	-50.9864	0.316222	0.43576	0.606335	23.2051
-51.0243	0.411974	-28.73	0.465788	-26.2222	0.353088	-35.6884	0.305365	-51.2395	0.320093	0.217685	0.724549	22.7307
-52.4564	0.433101	-43.1881	0.50933	-24.2404	0.384495	-33.9914	0.320187	-52.1972	0.331052	-0.422647	0.505719	20.6689
-50.5058	0.404264	-22.2843	0.43895	-27.2703	0.338893	-36.6602	0.298914	-50.9297	0.315722	0.537655	0.473216	23.4038
-50.571	0.404768	-22.5867	0.441986	-27.1428	0.340239	-36.4894	0.299323	-50.9518	0.315705	0.50285	0.525354	23.3175
-52.044	0.427078	-40.9347	0.498286	-24.7434	0.375934	-34.4144	0.316114	-51.9281	0.328076	-0.24894	0.647861	21.2803
-50.3649	0.403156	-21.8546	0.432038	-27.5611	0.335905	-37.0398	0.298023	-50.8782	0.315723	0.619023	0.343366	23.5828
-50.3851	0.402243	-21.9729	0.43261	-27.4855	0.335923	-36.8193	0.297443	-50.8353	0.314434	0.615572	0.396923	23.568
-50.7996	0.408188	-24.632	0.454207	-26.6898	0.346358	-36.077	0.302138	-51.0903	0.317664	0.359449	0.652448	23.0212
-51.6259	0.420161	-37.1168	0.485524	-25.3205	0.366226	-34.8398	0.311276	-51.5993	0.323989	-0.052158	0.752492	21.8849
-52.1351	0.428244	-41.2276	0.500442	-24.6674	0.377222	-34.3434	0.316716	-51.9902	0.328521	-0.278289	0.639047	21.1392
-51.7702	0.422307	-39.0841	0.490136	-25.0716	0.370029	-34.6207	0.313015	-51.6818	0.325142	-0.125683	0.722723	21.6877
-52.0445	0.426718	-41.3857	0.498331	-24.6798	0.376568	-34.3168	0.316207	-51.8796	0.327671	-0.25622	0.635283	21.2935
-51.256	0.413405	-31.393	0.471989	-25.8933	0.356558	-35.2162	0.306199	-51.2989	0.319501	0.142827	0.788871	22.4014
-51.5415	0.419404	-36.4046	0.48349	-25.4239	0.3649	-34.9691	0.310822	-51.5679	0.323937	-0.0240916	0.747362	22.0088
-52.0142	0.427	-40.7949	0.497782	-24.7806	0.375647	-34.4786	0.316155	-51.919	0.32831	-0.24214	0.643832	21.3294
-51.9469	0.424967	-39.6104	0.494585	-24.9349	0.372521	-34.5304	0.314313	-51.8447	0.326484	-0.184386	0.706065	21.4096
-50.898	0.408237	-25.4966	0.457084	-26.5237	0.347617	-35.7885	0.302107	-51.0897	0.316748	0.329648	0.710278	22.8846
-50.6803	0.40707	-23.4688	0.44881	-26.9219	0.343715	-36.3607	0.301231	-51.0435	0.317465	0.420636	0.583808	23.1791
-50.4885	0.402403	-22.2817	0.43688	-27.2771	0.337623	-36.4815	0.297609	-50.8353	0.313646	0.567615	0.499168	23.4368
-50.4998	0.403363	-22.4501	0.438922	-27.2317	0.33875	-36.5221	0.298454	-50.8742	0.314716	0.540776	0.50811	23.4268
-51.9309	0.424386	-39.5746	0.493939	-24.9441	0.372087	-34.504	0.313954	-51.8091	0.325945	-0.174968	0.71735	21.4315
-52.111	0.428164	-41.4455	0.500253	-24.6494	0.377573	-34.3414	0.316932	-51.9722	0.328704	-0.281085	0.62118	21.1834
-51.8271	0.423493	-39.3369	0.491902	-25.0219	0.371123	-34.6151	0.31369	-51.753	0.325977	-0.150405	0.708979	21.5986
-51.2486	0.413973	-31.4653	0.472404	-25.8979	0.356925	-35.2879	0.306632	-51.3309	0.320268	0.135713	0.7731	22.4138
-51.3077	0.414865	-31.6982	0.474007	-25.8529	0.357752	-35.255	0.307086	-51.3848	0.320732	0.115743	0.773532	22.3195
-51.0779	0.410412	-28.1316	0.464552	-26.2	0.351791	-35.4545	0.303812	-51.1776	0.317622	0.240252	0.769144	22.6433
-50.7867	0.407465	-24.7434	0.453665	-26.6812	0.346031	-36.0057	0.301727	-51.0474	0.316927	0.367569	0.668147	23.0461
-51.5858	0.420257	-36.6785	0.484854	-25.3823	0.365749	-34.9567	0.311328	-51.6148	0.324511	-0.0428734	0.7401	21.9397
-50.6221	0.404115	-22.6411	0.442436	-27.071	0.340113	-36.2848	0.298627	-50.9333	0.314391	0.501694	0.565824	23.2402
-50.7729	0.408295	-23.8459	0.452145	-26.7985	0.34528	-36.2453	0.301888	-51.1199	0.318014	0.381661	0.60972	23.0401
-52.8168	0.439859	-44.4379	0.519608	-23.8677	0.392135	-33.8072	0.324383	-52.5615	0.335368	-0.581743	0.328124	20.1101
-51.5963	0.418864	-35.8658	0.48334	-25.4189	0.364115	-34.8565	0.309946	-51.5635	0.322661	-0.014303	0.779954	21.908
-50.5439	0.402277	-22.5264	0.43903	-27.1554	0.338413	-36.2724	0.297503	-50.8307	0.312957	0.54473	0.557577	23.3644
-50.4405	0.402514	-22.0127	0.434307	-27.4055	0.336568	-36.6959	0.297503	-50.8553	0.314214	0.596236	0.431026	23.4865
-52.2165	0.42855	-41.6021	0.501855	-24.574	0.378116	-34.1903	0.316769	-52.0018	0.328013	-0.297891	0.643454	21.0106
-51.6787	0.419677	-36.925	0.485608	-25.2915	0.365794	-34.7108	0.310567	-51.5904	0.322813	-0.0475939	0.781906	21.7937
-51.8238	0.421765	-38.4169	0.48988	-25.0969	0.368888	-34.543	0.312027	-51.6813	0.323857	-0.110848	0.765614	21.5827
-52.7938	0.439	-44.1424	0.518419	-23.9384	0.390599	-33.831	0.323481	-52.5386	0.334529	-0.556041	0.385155	20.1321
-52.1771	0.427895	-41.3387	0.500717	-24.6262	0.377216	-34.2289	0.316325	-51.9688	0.327633	-0.279739	0.65873	21.0686
-51.3978	0.415322	-33.0875	0.476411	-25.7051	0.359307	-35.0485	0.307446	-51.3903	0.320387	0.0844467	0.797402	22.1959
-50.3588	0.400773	-21.8123	0.428973	-27.5766	0.334013	-36.7967	0.296118	-50.7761	0.31288	0.663518	0.365205	23.592
-51.7091	0.420877	-37.6284	0.487363	-25.2303	0.367321	-34.7236	0.311604	-51.6382	0.323988	-0.0765304	0.757511	21.7597
-51.588	0.41883	-36.517	0.483629	-25.3753	0.364748	-34.8191	0.310238	-51.5377	0.322746	-0.0226518	0.774644	21.9362
-50.8372	0.405688	-24.8351	0.45299	-26.6033	0.345206	-35.6883	0.300238	-50.9628	0.314261	0.38303	0.726341	22.9748
-51.2736	0.413414	-31.306	0.472135	-25.8862	0.356536	-35.1918	0.30611	-51.3012	0.319324	0.142062	0.793414	22.371
-52.0565	0.425012	-40.4859	0.496468	-24.774	0.373965	-34.2566	0.314345	-51.8163	0.325394	-0.212922	0.719062	21.2461
-52.5896	0.436524	-43.8225	0.51401	-24.0778	0.388259	-33.9763	0.322498	-52.3849	0.333796	-0.49893	0.404098	20.4686
-50.377	0.399384	-21.9584	0.429474	-27.4796	0.333872	-36.5106	0.295224	-50.7056	0.311041	0.662206	0.438434	23.5826
-52.4107	0.4314	-42.5429	0.506969	-24.3572	0.381858	-34.012	0.318564	-52.1404	0.329405	-0.375903	0.586651	20.7152
-51.3953	0.415457	-33.5531	0.476805	-25.6796	0.359778	-35.0335	0.307718	-51.3851	0.320596	0.0770501	0.795107	22.2048
-52.5199	0.433177	-42.9564	0.509895	-24.251	0.383936	-33.9442	0.319669	-52.2268	0.330397	-0.419812	0.55056	20.5497
-52.8012	0.436891	-43.7818	0.516556	-23.9993	0.388209	-33.7099	0.321576	-52.4317	0.331809	-0.514708	0.490983	20.0964
-51.8957	0.423058	-39.1616	0.492203	-24.9904	0.370702	-34.4733	0.312952	-51.7439	0.324685	-0.147115	0.745158	21.4811
-52.1825	0.427647	-41.1181	0.500417	-24.6504	0.376721	-34.2251	0.316018	-51.9598	0.327262	-0.271675	0.674618	21.0571
-52.4693	0.432925	-42.8303	0.50902	-24.2906	0.383446	-34.0135	0.319566	-52.2268	0.330634	-0.408623	0.547147	20.6274
-51.9537	0.423339	-39.5288	0.493336	-24.925	0.371463	-34.3697	0.31313	-51.7423	0.324426	-0.163029	0.750493	21.3932
-51.3406	0.414195	-32.0003	0.474058	-25.8011	0.357673	-35.1046	0.306567	-51.3424	0.319587	0.117408	0.799982	22.2737
-51.1024	0.411243	-29.0475	0.466438	-26.1335	0.35312	-35.4356	0.304641	-51.1993	0.318415	0.214694	0.769119	22.6167
-52.4438	0.431272	-42.0567	0.506857	-24.4146	0.380734	-34.0232	0.317897	-52.1658	0.328826	-0.361979	0.634803	20.6393
-51.8909	0.423018	-39.1683	0.492126	-24.9959	0.370673	-34.4814	0.312968	-51.7358	0.324695	-0.146232	0.745292	21.4889
-52.3978	0.430009	-42.0868	0.505383	-24.4224	0.380037	-33.9747	0.317285	-52.0771	0.327808	-0.343523	0.646986	20.7191
-51.52	0.417671	-35.198	0.481095	-25.5081	0.362714	-34.9246	0.309274	-51.4905	0.322018	0.016473	0.784303	22.0267
-51.0855	0.411004	-28.2716	0.465268	-26.1928	0.352291	-35.4958	0.30427	-51.2062	0.318268	0.229974	0.759463	22.6333
-50.6735	0.402833	-23.0056	0.443522	-26.9444	0.340272	-35.9552	0.297791	-50.853	0.312361	0.495327	0.641687	23.1824
-52.6936	0.436824	-44.0096	0.515552	-24.0016	0.388948	-33.8184	0.322425	-52.3897	0.33301	-0.516659	0.419015	20.3001
-50.0707	0.397111	-21.8405	0.413408	-28.1645	0.327108	-37.394	0.293244	-50.6126	0.311154	0.85411	0.105081	23.9579
-51.2346	0.412104	-30.3527	0.469852	-25.9563	0.354916	-35.1876	0.305026	-51.2447	0.31811	0.174314	0.80405	22.4215
-52.5695	0.433921	-43.0324	0.511092	-24.2174	0.384591	-33.9197	0.320004	-52.2747	0.330749	-0.435652	0.543673	20.4677
-51.648	0.41795	-35.5379	0.482997	-25.3978	0.363377	-34.7019	0.308981	-51.516	0.320992	-0.00303921	0.817508	21.823
-50.303	0.399154	-21.7861	0.425452	-27.6647	0.332221	-36.781	0.294898	-50.7045	0.311449	0.709773	0.339979	23.6693
-52.2305	0.428428	-40.8649	0.501376	-24.663	0.376753	-34.2561	0.316134	-52.0282	0.327656	-0.278769	0.683093	20.9664
-50.3953	0.400471	-21.9614	0.430954	-27.4636	0.334724	-36.5919	0.296003	-50.7586	0.31218	0.641622	0.430625	23.5549
-51.016	0.408929	-27.2096	0.461541	-26.2985	0.350001	-35.483	0.302755	-51.0998	0.316444	0.278772	0.768669	22.7304
-52.514	0.433781	-42.7269	0.510123	-24.297	0.383775	-34.0459	0.319918	-52.2793	0.331181	-0.419882	0.550857	20.5523
-50.6869	0.404589	-23.4042	0.446563	-26.8933	0.342114	-36.06	0.299316	-50.9285	0.314383	0.45494	0.635447	23.1728
-52.1947	0.427438	-40.7313	0.500112	-24.6887	0.375915	-34.2351	0.315523	-51.9702	0.326836	-0.260371	0.699947	21.0221
-52.072	0.424796	-40.09	0.496202	-24.808	0.373223	-34.2549	0.313867	-51.8248	0.324928	-0.202565	0.742127	21.2085
-52.4084	0.43214	-42.6048	0.50758	-24.3568	0.382498	-34.0764	0.31921	-52.1735	0.330355	-0.387614	0.561165	20.7269
-50.4494	0.40041	-21.9989	0.43232	-27.3823	0.335163	-36.4383	0.29584	-50.7578	0.311576	0.62707	0.470164	23.4779
-50.7863	0.405613	-24.1946	0.450897	-26.7137	0.344196	-35.8577	0.300069	-50.9744	0.314652	0.405499	0.687718	23.0378
-52.482	0.432437	-43.0126	0.508944	-24.2545	0.383588	-33.9241	0.319371	-52.1759	0.329922	-0.409236	0.551151	20.6133
-51.5335	0.416888	-34.5676	0.480222	-25.5315	0.361692	-34.8647	0.308412	-51.4654	0.320893	0.0335248	0.807433	21.9949
-51.7431	0.41975	-37.0138	0.486462	-25.2461	0.366018	-34.6037	0.310378	-51.5935	0.322214	-0.0555265	0.800932	21.6885
-50.6333	0.402945	-22.7672	0.442101	-27.0255	0.339726	-36.0999	0.297857	-50.8649	0.312886	0.509898	0.60433	23.237
-52.3917	0.430069	-42.0065	0.505306	-24.4383	0.379912	-34.0028	0.3173	-52.0837	0.327947	-0.341589	0.647956	20.7282
-52.7574	0.436793	-43.8953	0.516127	-23.9986	0.388492	-33.7471	0.321889	-52.4075	0.332215	-0.515162	0.46415	20.1797
-50.1074	0.394604	-21.8653	0.413372	-28.0299	0.326382	-36.9132	0.291451	-50.4899	0.307799	0.864254	0.211248	23.9294
-51.7636	0.419681	-36.7071	0.486448	-25.2547	0.365687	-34.5896	0.310106	-51.5993	0.321898	-0.0517308	0.81042	21.6524
-50.3094	0.399679	-21.841	0.426857	-27.6334	0.332994	-36.7953	0.295469	-50.7139	0.312053	0.691074	0.353381	23.6709
-51.5284	0.417018	-34.7897	0.480403	-25.5205	0.361961	-34.8699	0.308602	-51.4682	0.321113	0.0294775	0.802269	22.0066
-50.5819	0.402904	-22.3891	0.439516	-27.1516	0.338608	-36.294	0.297674	-50.8774	0.313311	0.538239	0.546752	23.295
-50.996	0.408782	-26.8181	0.460679	-26.3386	0.34948	-35.5344	0.302548	-51.1063	0.316447	0.289054	0.758848	22.754
-52.3844	0.430064	-42.1028	0.505293	-24.427	0.380101	-33.9974	0.3174	-52.0794	0.328028	-0.343787	0.63955	20.743
-50.1858	0.397013	-21.8077	0.41939	-27.8661	0.329418	-36.9025	0.293439	-50.5911	0.309996	0.786622	0.265974	23.8338
-51.6562	0.417373	-36.0962	0.483	-25.3441	0.363575	-34.5881	0.308739	-51.4649	0.320229	-0.00456626	0.833222	21.8179
-51.1517	0.410699	-29.0538	0.466581	-26.086	0.352895	-35.2796	0.304008	-51.1804	0.317235	0.216746	0.796995	22.5388
-50.2814	0.397772	-21.782	0.42313	-27.7001	0.330915	-36.6982	0.29379	-50.6441	0.309976	0.741895	0.336883	23.6982
-51.1962	0.410396	-29.0803	0.466895	-26.0437	0.352841	-35.1628	0.3036	-51.1669	0.316405	0.215592	0.81824	22.4688
-50.5859	0.401402	-22.4973	0.438769	-27.1081	0.337956	-36.0859	0.296651	-50.7934	0.31147	0.552109	0.590045	23.2998
-51.3155	0.411759	-30.3045	0.470472	-25.8884	0.354809	-35.0006	0.304345	-51.2449	0.316825	0.171608	0.836725	22.2882
-50.8536	0.405955	-24.6134	0.45298	-26.6145	0.345131	-35.7118	0.300247	-50.9874	0.3144	0.382882	0.71894	22.9421
-52.2713	0.427964	-40.6273	0.501286	-24.6621	0.376067	-34.1735	0.315405	-52.0209	0.326604	-0.269988	0.717682	20.8857
-51.9129	0.422571	-38.7403	0.49172	-25.0164	0.369851	-34.4407	0.312292	-51.7335	0.323875	-0.134088	0.770421	21.4405
-51.5666	0.415671	-34.0212	0.479248	-25.5233	0.360525	-34.7141	0.307142	-51.4205	0.319023	0.0531406	0.845144	21.9288
-51.274	0.411061	-30.4013	0.469508	-25.9082	0.354428	-34.9994	0.304119	-51.1874	0.316435	0.182931	0.840237	22.3613
-50.5946	0.403029	-22.7913	0.441704	-27.0636	0.339704	-36.1896	0.29813	-50.8566	0.313387	0.512867	0.589736	23.2967
-52.0877	0.42531	-40.0672	0.496762	-24.8052	0.373485	-34.2794	0.314106	-51.8642	0.32537	-0.209646	0.736122	21.1791
-51.7049	0.418316	-36.3231	0.484443	-25.3056	0.364416	-34.5787	0.309254	-51.5245	0.320852	-0.0238675	0.825706	21.7391
-50.3716	0.398033	-22.0079	0.428492	-27.4604	0.333168	-36.3549	0.294332	-50.6245	0.309486	0.678085	0.469447	23.6035
-50.5566	0.400557	-22.614	0.438118	-27.107	0.337608	-36.0279	0.296278	-50.7336	0.310767	0.56157	0.606514	23.3559
-50.9836	0.407907	-26.2629	0.459064	-26.3842	0.348425	-35.5141	0.301813	-51.0614	0.315505	0.310579	0.763453	22.7685
-51.4225	0.414046	-32.4462	0.475225	-25.7125	0.35809	-34.9152	0.306239	-51.3279	0.318558	0.105992	0.83201	22.1479
-52.8231	0.436897	-43.7173	0.516736	-24.0007	0.387991	-33.6898	0.321357	-52.4441	0.331544	-0.513511	0.507811	20.0505
-50.7826	0.40504	-24.1341	0.450229	-26.7204	0.343782	-35.8105	0.299681	-50.9382	0.314003	0.414925	0.696201	23.0455
-50.6023	0.402537	-22.813	0.441467	-27.0459	0.339477	-36.1131	0.297754	-50.8303	0.312719	0.517516	0.604039	23.2892
-52.404	0.430069	-42.0458	0.505455	-24.4253	0.379968	-33.9766	0.317239	-52.0869	0.327804	-0.343249	0.650235	20.7065
-51.5332	0.416117	-34.5857	0.479605	-25.5188	0.361267	-34.7802	0.30787	-51.4216	0.319959	0.0428945	0.824657	21.9958
-50.5253	0.400496	-22.3027	0.435924	-27.2103	0.33663	-36.171	0.296049	-50.7434	0.310971	0.586432	0.557851	23.385
-50.4445	0.398199	-22.1023	0.4309	-27.3326	0.334028	-36.156	0.294276	-50.6449	0.308961	0.651099	0.527375	23.4981
-52.377	0.429683	-41.7943	0.504674	-24.4733	0.379248	-34.0194	0.316937	-52.0707	0.32762	-0.329561	0.663989	20.7447
-52.0538	0.424148	-39.4656	0.495048	-24.8794	0.371914	-34.2933	0.313152	-51.8068	0.324301	-0.179685	0.766177	21.2251
-51.7294	0.419003	-36.0818	0.48511	-25.315	0.364621	-34.6255	0.309533	-51.5761	0.32141	-0.0310845	0.817726	21.6962
-50.5547	0.399669	-22.4774	0.436591	-27.1237	0.336666	-35.9603	0.295432	-50.7041	0.309685	0.58233	0.608482	23.3504
-51.0464	0.407103	-27.0723	0.460242	-26.2576	0.348851	-35.2375	0.301236	-51.0039	0.313913	0.301027	0.817257	22.6828
-52.316	0.427725	-41.083	0.501929	-24.5792	0.376735	-34.0263	0.315339	-51.9816	0.325852	-0.281518	0.722469	20.824
-51.3412	0.411829	-30.498	0.471003	-25.8609	0.355074	-34.9515	0.304379	-51.24	0.316652	0.165544	0.845253	22.2507
-52.6187	0.433302	-42.4703	0.510674	-24.2772	0.382871	-33.8763	0.318752	-52.2863	0.329357	-0.412539	0.621467	20.3547
-51.8182	0.420014	-36.7894	0.487375	-25.2174	0.366032	-34.5247	0.310119	-51.6216	0.321711	-0.0617286	0.819578	21.5628
-50.5749	0.399595	-22.5268	0.43709	-27.0907	0.336814	-35.8967	0.295334	-50.7008	0.309397	0.577511	0.62403	23.3223
-50.623	0.400819	-22.9266	0.440728	-26.9828	0.338703	-35.8514	0.296462	-50.7392	0.310444	0.532711	0.657397	23.2669
-50.7461	0.403159	-23.7166	0.447079	-26.78	0.341932	-35.7326	0.29823	-50.8426	0.312083	0.456078	0.704702	23.0969
-50.5763	0.39992	-22.7208	0.438326	-27.0538	0.337496	-35.8868	0.295762	-50.7047	0.3098	0.562049	0.637963	23.3301
-50.8012	0.403833	-24.0215	0.449178	-26.6964	0.342917	-35.6507	0.298603	-50.885	0.312338	0.431765	0.724386	23.0137
-51.0818	0.408354	-27.1665	0.46182	-26.2386	0.349748	-35.2977	0.302001	-51.0802	0.315055	0.280016	0.802554	22.6233
-52.7971	0.435715	-43.0461	0.51497	-24.1201	0.385603	-33.7348	0.320012	-52.4164	0.330318	-0.473451	0.588305	20.0653
-50.8156	0.403573	-24.093	0.449315	-26.6717	0.34288	-35.5842	0.298372	-50.8723	0.311877	0.431726	0.738087	22.9935
-51.3162	0.411604	-30.5133	0.470533	-25.8761	0.354899	-34.9753	0.304335	-51.223	0.31665	0.170838	0.841948	22.2947
-51.3716	0.41175	-31.4577	0.472049	-25.7803	0.355855	-34.8311	0.304516	-51.2082	0.316282	0.151853	0.863015	22.2183
-52.8179	0.435511	-42.957	0.514964	-24.1211	0.385265	-33.6985	0.319665	-52.4127	0.329812	-0.469384	0.608206	20.0229
-51.8063	0.420004	-37.3423	0.487602	-25.1797	0.366587	-34.4948	0.310378	-51.606	0.32185	-0.0693528	0.813602	21.589
-51.1428	0.409548	-27.6256	0.46406	-26.1701	0.350969	-35.2751	0.302705	-51.1527	0.315872	0.252139	0.801772	22.5318
-52.4502	0.430407	-42.1874	0.506359	-24.3843	0.380484	-33.919	0.317374	-52.0987	0.327714	-0.355198	0.651292	20.633
-51.7784	0.418806	-37.0725	0.486145	-25.2047	0.365596	-34.4449	0.309583	-51.533	0.320694	-0.047764	0.832754	21.6344
-52.116	0.424683	-39.3829	0.496119	-24.8547	0.37217	-34.2504	0.313169	-51.8505	0.324255	-0.189904	0.776335	21.1163
-50.3572	0.397943	-21.9818	0.42785	-27.4887	0.332892	-36.3983	0.294263	-50.6184	0.309518	0.685736	0.456227	23.6227
-52.204	0.425526	-40.3648	0.49843	-24.7058	0.3742	-34.0842	0.313914	-51.8638	0.324378	-0.228267	0.760112	20.9953
-52.4287	0.429431	-41.8182	0.505064	-24.4403	0.379126	-33.9154	0.316495	-52.0577	0.326728	-0.330412	0.688788	20.655
-51.9547	0.421443	-38.0296	0.490842	-25.0404	0.368368	-34.326	0.310956	-51.6902	0.322005	-0.110966	0.820465	21.3539
-50.6783	0.402013	-23.2012	0.443568	-26.9008	0.340141	-35.823	0.297319	-50.7968	0.311346	0.497991	0.674142	23.1878
-50.3003	0.39868	-21.861	0.425909	-27.63	0.332367	-36.6911	0.294776	-50.6616	0.310939	0.70536	0.371541	23.6883
-51.6857	0.417065	-35.7542	0.482855	-25.343	0.363088	-34.5287	0.308221	-51.4641	0.319513	0.00183625	0.85017	21.7622
-51.1864	0.409899	-28.7411	0.466042	-26.068	0.352235	-35.1528	0.303174	-51.1446	0.315893	0.227585	0.822484	22.4802
-51.0398	0.406532	-26.0687	0.45831	-26.3256	0.347483	-35.2663	0.30038	-51.0128	0.313226	0.326182	0.808076	22.6721
-51.4114	0.412979	-31.7566	0.47373	-25.7458	0.356859	-34.8653	0.305259	-51.2879	0.317348	0.129094	0.8497	22.1546
-51.1727	0.409265	-28.6251	0.46525	-26.0779	0.351747	-35.1198	0.302754	-51.1062	0.31527	0.238451	0.83093	22.5028
-52.5267	0.43174	-41.7936	0.507931	-24.4113	0.380482	-33.9774	0.317565	-52.2201	0.328427	-0.366216	0.668478	20.4852
-52.7416	0.435606	-43.1547	0.514391	-24.1318	0.385803	-33.7962	0.320356	-52.3914	0.330847	-0.472037	0.562162	20.1701
-51.8542	0.420773	-37.4087	0.488776	-25.1511	0.367168	-34.4844	0.310711	-51.6582	0.322265	-0.0839066	0.809231	21.5121
-51.7185	0.417853	-36.4741	0.484323	-25.2795	0.364338	-34.4992	0.308949	-51.4876	0.320159	-0.0215725	0.839152	21.724
-50.2094	0.39396	-21.8916	0.418191	-27.7499	0.328042	-36.427	0.291137	-50.4423	0.306092	0.811659	0.367208	23.818
-51.7202	0.41826	-35.8759	0.48429	-25.3273	0.363959	-34.5838	0.308963	-51.5347	0.320598	-0.0180092	0.833502	21.707
-50.7182	0.401029	-23.1014	0.442911	-26.8568	0.339428	-35.6417	0.296252	-50.7673	0.309721	0.510287	0.702838	23.1184
-50.8899	0.406073	-25.1755	0.454639	-26.5353	0.345974	-35.5994	0.300483	-50.9704	0.314213	0.364705	0.74675	22.8993
-52.6141	0.4323	-42.3743	0.509762	-24.2879	0.382015	-33.811	0.317979	-52.2262	0.328171	-0.395987	0.653076	20.3545
-50.8767	0.405114	-24.7597	0.452882	-26.5707	0.344869	-35.5616	0.299625	-50.9329	0.313163	0.387701	0.750435	22.9131
-52.7735	0.435833	-43.3343	0.515051	-24.0859	0.386414	-33.7378	0.320545	-52.3926	0.330782	-0.483381	0.550801	20.1244
-50.6624	0.401603	-22.8896	0.441838	-26.9559	0.339223	-35.8606	0.296799	-50.7961	0.310973	0.518574	0.653865	23.1978
-52.3467	0.427682	-41.0237	0.502188	-24.5682	0.376575	-33.981	0.315069	-51.9897	0.325441	-0.281401	0.737703	20.7657
-51.6	0.415561	-33.7661	0.479376	-25.5151	0.360327	-34.6634	0.306854	-51.4178	0.31853	0.0545383	0.856798	21.8731
-51.7848	0.418347	-35.9984	0.485172	-25.2734	0.364211	-34.4688	0.308745	-51.5465	0.320002	-0.0265533	0.851641	21.5998
-50.5414	0.398387	-22.4714	0.435162	-27.1251	0.335767	-35.8515	0.294513	-50.6323	0.308276	0.603037	0.626253	23.3756
-51.7041	0.417204	-35.8625	0.48324	-25.3234	0.363305	-34.5037	0.308273	-51.4708	0.319489	-0.00304519	0.852005	21.7341
-51.1015	0.407751	-27.5573	0.462015	-26.1857	0.349783	-35.1643	0.301611	-51.0392	0.314138	0.279942	0.82781	22.6021
-51.7723	0.417517	-35.4629	0.484009	-25.3067	0.363184	-34.4438	0.307983	-51.5139	0.319098	-0.00735616	0.867624	21.6092
-52.3184	0.428319	-40.9259	0.502318	-24.6065	0.376845	-34.0983	0.315677	-52.0233	0.326545	-0.2856	0.714706	20.8183
-50.291	0.39632	-21.872	0.423119	-27.6243	0.330548	-36.4476	0.292834	-50.5653	0.308151	0.746702	0.399307	23.7015
-51.863	0.420569	-37.7546	0.48895	-25.1141	0.367465	-34.4188	0.310695	-51.6321	0.321941	-0.0880283	0.814006	21.5046
-52.7317	0.434082	-43.1267	0.513049	-24.1257	0.384758	-33.6778	0.319254	-52.3016	0.329076	-0.450288	0.600089	20.1781
-51.7187	0.41767	-35.4739	0.483534	-25.3487	0.363242	-34.555	0.308407	-51.5096	0.31988	-0.00485403	0.846694	21.7029
-51.033	0.407255	-26.4218	0.459348	-26.3181	0.348282	-35.3318	0.301136	-51.0328	0.314202	0.311209	0.797271	22.6917
-51.5787	0.415195	-34.3288	0.479227	-25.4927	0.360573	-34.6283	0.306924	-51.3712	0.318347	0.0536278	0.860313	21.9183
-50.5993	0.398867	-22.6415	0.437376	-27.0332	0.336724	-35.7412	0.294804	-50.6537	0.30829	0.577533	0.660693	23.2934
-50.5849	0.398572	-22.4	0.43565	-27.0936	0.335856	-35.794	0.29437	-50.6575	0.308042	0.598143	0.63343	23.3003
-51.2586	0.41029	-28.7994	0.467279	-26.0087	0.352634	-35.054	0.303094	-51.1815	0.315595	0.21477	0.837737	22.36
-52.4507	0.429868	-41.31	0.50527	-24.4986	0.378472	-33.9837	0.31632	-52.1184	0.326964	-0.324439	0.708858	20.6005
-52.0405	0.422293	-38.9701	0.493097	-24.911	0.37013	-34.1807	0.311613	-51.713	0.322153	-0.145646	0.815029	21.232
-51.3265	0.411085	-30.379	0.470136	-25.8703	0.354535	-34.9111	0.303905	-51.1904	0.315913	0.177719	0.856027	22.2768
-51.6315	0.415783	-34.0997	0.480154	-25.4781	0.360792	-34.6131	0.307007	-51.4186	0.31848	0.0445217	0.863239	21.8264
-50.5709	0.398856	-22.5689	0.43659	-27.0798	0.336458	-35.8172	0.294877	-50.649	0.308562	0.585657	0.641758	23.3336
-51.6166	0.415648	-33.6731	0.479575	-25.5118	0.360312	-34.649	0.306803	-51.428	0.318449	0.0532074	0.860322	21.8423
-50.1322	0.39319	-21.9067	0.414237	-27.9095	0.326329	-36.6004	0.290514	-50.4153	0.305881	0.859517	0.294196	23.9158
-50.7157	0.399563	-23.1925	0.441921	-26.8274	0.338677	-35.4736	0.295253	-50.6753	0.307993	0.5267	0.73887	23.1291
-50.4338	0.396371	-22.1235	0.42912	-27.3229	0.332843	-35.9755	0.292968	-50.5394	0.306875	0.677976	0.55891	23.5206
-51.4088	0.411506	-30.5518	0.47155	-25.7951	0.354981	-34.7853	0.303745	-51.2428	0.31552	0.163113	0.874412	22.1339
-51.7991	0.41773	-36.0893	0.48489	-25.2492	0.363966	-34.3798	0.308289	-51.5017	0.319107	-0.0212973	0.869408	21.5793
-50.9056	0.404253	-24.9969	0.45298	-26.5079	0.344678	-35.3805	0.298936	-50.8868	0.311827	0.3905	0.787059	22.8705
-50.2025	0.392654	-21.9033	0.416503	-27.7511	0.326958	-36.3016	0.290025	-50.3906	0.304561	0.836189	0.379462	23.8234
-51.6482	0.416024	-35.0509	0.481138	-25.4041	0.361767	-34.5394	0.307393	-51.4163	0.318623	0.0279066	0.863317	21.8116
-51.9865	0.421698	-37.8062	0.491262	-25.0409	0.36831	-34.3185	0.310887	-51.7161	0.321955	-0.113273	0.826567	21.2972
-52.1958	0.42496	-39.5746	0.497346	-24.7876	0.372668	-34.1256	0.313061	-51.8686	0.323714	-0.203588	0.791571	20.9845
-50.478	0.397812	-22.1303	0.431377	-27.278	0.334048	-36.0262	0.293887	-50.6262	0.308162	0.647676	0.55717	23.4488
-50.5598	0.398287	-22.4346	0.4352	-27.1123	0.335676	-35.8099	0.294321	-50.631	0.307963	0.603649	0.633057	23.3436
-51.6895	0.416594	-34.8267	0.481927	-25.4002	0.361978	-34.5448	0.307554	-51.456	0.318865	0.0198966	0.863198	21.7405
-50.6774	0.400389	-23.0349	0.441551	-26.9024	0.338793	-35.6688	0.295942	-50.7231	0.309371	0.526761	0.696302	23.1834
-51.5586	0.414884	-33.6615	0.478292	-25.5442	0.35976	-34.6783	0.306533	-51.3725	0.318155	0.0682319	0.859719	21.9413
-51.6988	0.416489	-34.6767	0.481835	-25.397	0.361761	-34.5228	0.307312	-51.4662	0.318614	0.0227168	0.868219	21.7196
-50.3307	0.393857	-21.9647	0.422769	-27.4986	0.329671	-36.0202	0.290991	-50.4292	0.30481	0.759775	0.498351	23.6568
-51.0505	0.406269	-26.1916	0.458419	-26.3084	0.347497	-35.2123	0.300246	-50.984	0.312816	0.326059	0.820361	22.6593
-52.252	0.425658	-39.9416	0.498771	-24.7206	0.373617	-34.0592	0.31343	-51.9094	0.32395	-0.224184	0.785924	20.8956
-51.6931	0.416645	-35.169	0.482219	-25.3741	0.362321	-34.5217	0.307691	-51.4497	0.318905	0.0145319	0.862209	21.7418
-52.1666	0.425208	-39.5089	0.497188	-24.8155	0.3727	-34.2028	0.313347	-51.8851	0.324337	-0.20321	0.778065	21.0329
-50.1879	0.392555	-21.9044	0.415844	-27.7824	0.326689	-36.3429	0.289972	-50.3823	0.304586	0.844074	0.365623	23.8446
-51.5618	0.413832	-32.9072	0.476971	-25.5738	0.358524	-34.6133	0.305511	-51.3274	0.316812	0.0904253	0.882708	21.9221
-52.3368	0.426999	-40.7031	0.50131	-24.6037	0.375638	-33.9687	0.314428	-51.9622	0.324693	-0.264497	0.761618	20.7729
-50.8176	0.402103	-23.804	0.447352	-26.6819	0.341562	-35.4561	0.297095	-50.8038	0.31006	0.459226	0.757016	22.9849
-52.5668	0.430729	-41.4885	0.507336	-24.4164	0.379307	-33.8555	0.316389	-52.182	0.326695	-0.348007	0.721344	20.3995
-50.529	0.398288	-22.2981	0.433854	-27.1752	0.335127	-35.9095	0.294237	-50.6488	0.308243	0.618411	0.600003	23.3804
-51.6617	0.415569	-33.7435	0.480084	-25.4725	0.360372	-34.5585	0.306529	-51.4269	0.317865	0.0492611	0.877228	21.7669
-52.3198	0.426805	-40.2893	0.500658	-24.6566	0.374846	-34.0236	0.314093	-51.9728	0.32461	-0.251116	0.772428	20.7891
-50.3996	0.396104	-22.0138	0.427129	-27.3986	0.331951	-36.0677	0.29262	-50.5482	0.306851	0.701873	0.51832	23.5584
-52.4118	0.428394	-41.0135	0.50348	-24.5432	0.37706	-33.9484	0.315296	-52.0314	0.325585	-0.295561	0.743441	20.6567
-51.9605	0.42063	-37.5412	0.489941	-25.0647	0.367345	-34.2783	0.310121	-51.6582	0.320924	-0.0932225	0.845321	21.3342
-50.6488	0.400026	-22.8988	0.440296	-26.9505	0.338224	-35.7134	0.295718	-50.703	0.309218	0.541334	0.681617	23.2254
-51.4475	0.411362	-30.5421	0.471892	-25.7659	0.354984	-34.7074	0.303497	-51.2289	0.314944	0.161119	0.889551	22.0736
-50.6312	0.398071	-22.7247	0.437503	-26.966	0.336465	-35.5634	0.294045	-50.6229	0.306993	0.579993	0.698004	23.2423
-52.6064	0.43109	-41.9304	0.508388	-24.3423	0.380367	-33.7743	0.316792	-52.1771	0.326732	-0.367191	0.705987	20.3488
-51.9818	0.420535	-37.1432	0.48986	-25.0834	0.366883	-34.2676	0.309793	-51.6636	0.320554	-0.0876156	0.857999	21.2889
-50.4786	0.39689	-22.2516	0.431371	-27.2372	0.333869	-35.8902	0.293388	-50.5566	0.307078	0.650803	0.594515	23.4618
-51.9457	0.419953	-37.3011	0.489066	-25.085	0.366659	-34.2554	0.3096	-51.6233	0.32025	-0.0794384	0.857871	21.3529
-51.6491	0.415058	-33.132	0.479114	-25.5136	0.359549	-34.57	0.306031	-51.4079	0.317358	0.0644208	0.883177	21.7775
-50.7019	0.400459	-22.9413	0.441609	-26.8964	0.338739	-35.6455	0.295835	-50.732	0.309199	0.5266	0.696984	23.1409
-52.5955	0.430775	-41.6391	0.507798	-24.3812	0.379608	-33.7982	0.316374	-52.178	0.326436	-0.354486	0.723877	20.3541
-51.7173	0.415823	-34.4332	0.481363	-25.3899	0.36117	-34.4411	0.306648	-51.4328	0.317592	0.0325073	0.890033	21.6815
-51.9678	0.420917	-37.5818	0.490291	-25.0641	0.367563	-34.2946	0.310328	-51.6703	0.3212	-0.0981102	0.841803	21.3222
-52.3831	0.427187	-40.431	0.501783	-24.6112	0.375377	-33.9461	0.314195	-51.9842	0.324387	-0.26445	0.780651	20.6876
-50.0906	0.391756	-21.9535	0.411123	-27.9843	0.324708	-36.5787	0.289365	-50.3502	0.304534	0.89996	0.274817	23.9694
-52.5385	0.429423	-41.0764	0.505709	-24.4697	0.377803	-33.8312	0.315344	-52.1142	0.32539	-0.319196	0.759901	20.4341
-50.6926	0.401227	-23.1304	0.442843	-26.8836	0.339555	-35.7129	0.296582	-50.766	0.310235	0.509439	0.691473	23.1618
-52.0539	0.420749	-37.8049	0.491256	-24.9847	0.367789	-34.1128	0.309853	-51.662	0.320046	-0.106688	0.871219	21.1765
-51.8932	0.419163	-36.3892	0.487286	-25.1821	0.365206	-34.3399	0.308952	-51.593	0.319827	-0.0515753	0.86516	21.4256
-50.9631	0.404561	-25.0266	0.454001	-26.4562	0.34501	-35.2997	0.298871	-50.9171	0.311596	0.379988	0.799711	22.7778
-50.4936	0.398393	-22.2092	0.432785	-27.2482	0.334799	-36.035	0.294434	-50.6414	0.308734	0.629584	0.567711	23.4332
-51.2283	0.408618	-28.5295	0.465279	-26.0271	0.351354	-34.9561	0.301942	-51.0822	0.313889	0.242766	0.862188	22.409
-52.6667	0.432269	-41.756	0.509833	-24.3439	0.380767	-33.8108	0.317174	-52.2692	0.327466	-0.381863	0.706272	20.2388
-50.9793	0.403687	-24.9863	0.453409	-26.434	0.344489	-35.1793	0.298158	-50.8649	0.310375	0.390217	0.823141	22.7525
-51.752	0.4169	-35.1173	0.483076	-25.3392	0.362491	-34.4462	0.307551	-51.4756	0.318565	0.00669741	0.8761	21.6392
-52.1997	0.423751	-39.1793	0.496168	-24.8106	0.371386	-34.0443	0.311955	-51.8083	0.322167	-0.180636	0.830216	20.9634
-50.7297	0.401231	-23.2905	0.44391	-26.8243	0.339954	-35.6111	0.296535	-50.763	0.309873	0.498517	0.716243	23.107
-50.6367	0.397811	-22.5449	0.436551	-26.9949	0.335908	-35.5641	0.293684	-50.6163	0.306606	0.592158	0.688752	23.2249
-51.8184	0.41716	-35.5587	0.484309	-25.2635	0.363122	-34.3271	0.307546	-51.4877	0.318169	-0.00818976	0.890353	21.5327
-52.1244	0.423583	-39.3332	0.495287	-24.8366	0.371415	-34.1296	0.312251	-51.7949	0.322802	-0.175317	0.806165	21.0951
-52.0055	0.421071	-37.9059	0.491028	-25.0105	0.368041	-34.2128	0.310352	-51.6808	0.320977	-0.108322	0.846701	21.2627
-51.6112	0.41368	-33.3245	0.477694	-25.5082	0.358837	-34.4833	0.305281	-51.3139	0.316106	0.0828191	0.903188	21.844
-51.1448	0.407463	-27.5174	0.462262	-26.1487	0.349652	-35.0583	0.301176	-51.0271	0.313333	0.279813	0.84821	22.5296
-50.3862	0.395401	-21.9833	0.425875	-27.4244	0.331258	-36.0397	0.292088	-50.5085	0.306136	0.718952	0.515497	23.5776
-50.6596	0.399123	-22.8073	0.439269	-26.9396	0.337474	-35.6066	0.29487	-50.6663	0.307999	0.556699	0.696366	23.2038
-50.6323	0.399176	-22.7338	0.438585	-26.9825	0.337242	-35.6835	0.294956	-50.6727	0.308331	0.563568	0.677711	23.2435
-50.264	0.392796	-21.922	0.419137	-27.6238	0.327984	-36.1168	0.29016	-50.3851	0.304161	0.805512	0.445228	23.746
-51.5645	0.413292	-32.2659	0.476108	-25.6031	0.357678	-34.5945	0.304888	-51.3119	0.316098	0.105015	0.893033	21.9062
-51.2792	0.40864	-28.181	0.465545	-26.0071	0.351145	-34.8824	0.301556	-51.1067	0.313346	0.242327	0.874353	22.3142
-52.6759	0.432777	-42.1311	0.510627	-24.2935	0.381791	-33.7907	0.317762	-52.2822	0.328013	-0.399303	0.678963	20.2353
-51.0932	0.405346	-25.9728	0.457855	-26.2722	0.346788	-35.0507	0.299237	-50.9476	0.311234	0.337501	0.850154	22.5857
-51.9516	0.419561	-37.1962	0.488787	-25.0877	0.366358	-34.2192	0.309306	-51.5917	0.319715	-0.0739139	0.8703	21.3431
-51.8567	0.417243	-35.1408	0.484542	-25.264	0.362827	-34.2966	0.307238	-51.5131	0.317825	-0.00687908	0.900948	21.4595
-52.0301	0.421387	-37.5937	0.491361	-25.027	0.367927	-34.235	0.310359	-51.7053	0.321082	-0.1094	0.849957	21.2172
-52.1664	0.423447	-39.2446	0.49558	-24.8164	0.371236	-34.0569	0.311878	-51.7947	0.322158	-0.175116	0.824888	21.0185
-50.8232	0.401418	-23.7784	0.446775	-26.6685	0.341098	-35.3728	0.296519	-50.7694	0.309169	0.468501	0.772805	22.974
-50.8205	0.401193	-23.8079	0.446637	-26.6685	0.341021	-35.3529	0.296431	-50.7462	0.308938	0.470683	0.77834	22.9809
-50.9073	0.403005	-24.4802	0.450904	-26.5376	0.343274	-35.3003	0.297731	-50.8355	0.310271	0.418776	0.797063	22.8581
-52.1769	0.42231	-38.3198	0.494198	-24.8795	0.369429	-34.0175	0.310575	-51.7538	0.320602	-0.145101	0.86856	20.9777
-52.7178	0.43325	-41.8902	0.511273	-24.3091	0.381599	-33.8036	0.317681	-52.3307	0.328086	-0.401513	0.695343	20.1534
-51.4814	0.411463	-31.5208	0.473128	-25.6838	0.355877	-34.5974	0.303733	-51.2097	0.314747	0.144699	0.904735	22.0329
-50.2751	0.392224	-21.9271	0.418847	-27.5967	0.327645	-36.0253	0.289626	-50.3632	0.303351	0.811369	0.462978	23.7282
-52.642	0.431671	-41.9739	0.509281	-24.3222	0.380821	-33.7643	0.317051	-52.2155	0.327037	-0.37862	0.702473	20.2884
-52.1914	0.423168	-38.6991	0.495286	-24.8471	0.370414	-34.0387	0.311288	-51.7987	0.321505	-0.163787	0.84815	20.9616
-50.5842	0.397479	-22.5418	0.435396	-27.0529	0.335525	-35.6468	0.293719	-50.5796	0.306759	0.604927	0.670997	23.3146
-50.3921	0.39438	-21.9988	0.425129	-27.3975	0.330644	-35.9031	0.291259	-50.4601	0.304836	0.731349	0.540631	23.5673
-51.0582	0.40508	-25.698	0.456771	-26.3207	0.34626	-35.1109	0.299083	-50.9386	0.311262	0.349692	0.838387	22.635
-52.2694	0.424612	-39.229	0.497651	-24.769	0.372001	-34.005	0.312195	-51.874	0.322427	-0.197881	0.83169	20.8442
-51.3618	0.410568	-30.3557	0.470107	-25.8363	0.354247	-34.7955	0.303331	-51.1662	0.314906	0.181364	0.879081	22.2171
-51.0482	0.405042	-25.6393	0.456511	-26.332	0.346141	-35.1301	0.299055	-50.9404	0.311314	0.352584	0.834046	22.65
-50.9682	0.402938	-24.8614	0.452403	-26.4425	0.343832	-35.1331	0.297561	-50.8277	0.309574	0.404059	0.832438	22.7669
-51.3078	0.407695	-28.241	0.465171	-25.9643	0.350673	-34.7302	0.300736	-51.0497	0.311902	0.250825	0.905264	22.2686
-51.0751	0.404498	-25.9674	0.456917	-26.2765	0.346238	-34.9964	0.298712	-50.8911	0.310404	0.350402	0.862686	22.6153
-50.6135	0.397458	-22.6173	0.436213	-26.9988	0.33578	-35.5601	0.293586	-50.5873	0.306431	0.59645	0.6927	23.2685
-52.4864	0.428647	-40.8223	0.50434	-24.5209	0.376927	-33.8723	0.314929	-52.069	0.325023	-0.299695	0.768143	20.5196
-51.4575	0.411078	-30.7976	0.471978	-25.7404	0.355051	-34.6457	0.303353	-51.2004	0.31451	0.160603	0.900621	22.0621
-51.1779	0.40712	-27.1857	0.461971	-26.1361	0.349181	-34.9834	0.300596	-51.0277	0.312543	0.286201	0.861168	22.4674
-50.7299	0.399862	-23.1547	0.442248	-26.8225	0.338829	-35.4819	0.295371	-50.6992	0.3082	0.522431	0.73546	23.1035
-52.481	0.428533	-40.6633	0.504087	-24.5453	0.37659	-33.8912	0.314795	-52.0653	0.324937	-0.294041	0.775343	20.5241
-52.5281	0.43009	-41.6685	0.50657	-24.4111	0.37927	-33.8391	0.316325	-52.118	0.326386	-0.342145	0.715777	20.4758
-51.3388	0.409018	-29.7685	0.468071	-25.8665	0.352788	-34.7141	0.302098	-51.086	0.313246	0.210752	0.902258	22.2433
-51.9001	0.41859	-36.1863	0.486771	-25.1818	0.364657	-34.2827	0.308393	-51.5696	0.319036	-0.0419017	0.881443	21.4071
-52.2196	0.423654	-38.9976	0.496181	-24.8096	0.371078	-34.0186	0.311636	-51.8184	0.321804	-0.1773	0.841853	20.9236
-52.5514	0.428846	-40.4009	0.504919	-24.5303	0.376373	-33.831	0.314416	-52.1151	0.324476	-0.29735	0.799483	20.3874
-50.8416	0.399866	-23.6397	0.445292	-26.6384	0.339905	-35.1863	0.29509	-50.7018	0.307076	0.491681	0.805803	22.9366
-50.4948	0.395353	-22.1838	0.429684	-27.2094	0.332596	-35.7003	0.291896	-50.5057	0.305015	0.676819	0.619364	23.4255
-52.5102	0.42866	-40.812	0.504616	-24.5094	0.376862	-33.8364	0.314754	-52.079	0.324754	-0.300957	0.779187	20.472
-50.9889	0.402099	-24.6206	0.451476	-26.4314	0.343044	-35.0257	0.296676	-50.797	0.308317	0.418408	0.850339	22.7229
-50.0892	0.388613	-22.0494	0.409437	-27.8852	0.32313	-36.1561	0.28703	-50.1909	0.300772	0.930655	0.365697	23.9884
-51.5783	0.413362	-32.9553	0.476824	-25.5557	0.358333	-34.5367	0.305155	-51.2894	0.316077	0.0940888	0.898759	21.8977
-50.3401	0.393639	-21.9383	0.422384	-27.492	0.329375	-35.9842	0.290649	-50.4359	0.304429	0.765679	0.498351	23.6353
-51.8799	0.418095	-35.7351	0.485862	-25.2204	0.363915	-34.3015	0.307969	-51.5495	0.318636	-0.0276607	0.887517	21.4331
-50.9917	0.403111	-25.1043	0.453291	-26.4012	0.344268	-35.0837	0.297687	-50.8327	0.309551	0.394105	0.843685	22.7342
-50.4605	0.395019	-22.1888	0.428794	-27.2516	0.332272	-35.7451	0.29186	-50.4695	0.304978	0.687264	0.608748	23.4845
-50.564	0.396614	-22.3647	0.43331	-27.0963	0.334344	-35.6306	0.292846	-50.5615	0.30587	0.631781	0.658686	23.3283
-50.9781	0.402827	-24.751	0.452222	-26.443	0.343661	-35.1143	0.297388	-50.8253	0.309331	0.406858	0.834573	22.7488
-52.1767	0.4234	-38.6327	0.495275	-24.8707	0.37046	-34.0982	0.311537	-51.8072	0.321961	-0.164262	0.8393	20.9906
-51.9629	0.419287	-36.3517	0.488143	-25.1368	0.365313	-34.2345	0.308655	-51.6113	0.3192	-0.058469	0.884484	21.3039
-51.6005	0.412495	-32.5349	0.476071	-25.5479	0.357474	-34.4328	0.304222	-51.2567	0.314755	0.108462	0.923888	21.8482
-52.6759	0.431613	-41.304	0.509106	-24.3887	0.379561	-33.7903	0.316335	-52.2533	0.326512	-0.362768	0.745919	20.2038
-50.9375	0.403431	-24.5138	0.451745	-26.5168	0.343672	-35.2866	0.297964	-50.8553	0.31048	0.408732	0.800021	22.8098
-50.9962	0.403142	-25.1622	0.453477	-26.3905	0.344364	-35.0724	0.297705	-50.835	0.309543	0.391987	0.845841	22.7288
-50.4391	0.39364	-22.0325	0.425703	-27.3111	0.330544	-35.7022	0.290537	-50.4222	0.303479	0.728501	0.588864	23.4994
-50.8752	0.401959	-23.8226	0.448042	-26.6214	0.341614	-35.3232	0.296685	-50.8084	0.309278	0.454056	0.782166	22.8873
-51.6704	0.414346	-33.75	0.479199	-25.4493	0.359695	-34.4216	0.305646	-51.3442	0.316297	0.0636579	0.907063	21.7543
-50.1493	0.390803	-21.9333	0.412393	-27.8519	0.324822	-36.2796	0.288537	-50.3043	0.302822	0.89007	0.350426	23.8915
-52.5527	0.429395	-40.868	0.505689	-24.4846	0.377425	-33.8284	0.315085	-52.1291	0.325169	-0.314781	0.772894	20.4009
-52.3033	0.424664	-38.9788	0.49789	-24.7694	0.371725	-33.9737	0.311902	-51.8955	0.322084	-0.196407	0.845225	20.776
-52.1913	0.422457	-38.2677	0.494453	-24.8776	0.369475	-34.0131	0.310595	-51.764	0.320621	-0.147329	0.870596	20.9533
-51.2083	0.405893	-27.6391	0.461856	-26.0597	0.348901	-34.7673	0.29971	-50.9415	0.310763	0.29208	0.905345	22.4262
-52.6661	0.430983	-41.5623	0.508686	-24.354	0.379601	-33.7155	0.316085	-52.2025	0.325869	-0.360214	0.748003	20.2258
-51.2148	0.406992	-27.5565	0.462741	-26.0785	0.349507	-34.8738	0.300464	-51.0129	0.312014	0.278609	0.881846	22.4116
-50.6565	0.397518	-22.7491	0.437549	-26.9322	0.336286	-35.4532	0.293599	-50.5795	0.306086	0.582251	0.723064	23.2065
-51.1998	0.407261	-27.6667	0.462921	-26.0884	0.34976	-34.9246	0.300801	-51.0193	0.312513	0.27485	0.872218	22.4428
-51.3325	0.408579	-29.1961	0.467119	-25.8992	0.352066	-34.7139	0.301622	-51.0752	0.312757	0.224264	0.903782	22.2453
-51.7633	0.416221	-34.7198	0.482389	-25.3452	0.361734	-34.3853	0.306834	-51.4492	0.317594	0.0197203	0.894775	21.6123
-50.262	0.390501	-21.9611	0.417055	-27.585	0.32643	-35.8588	0.288298	-50.2752	0.3014	0.83829	0.489978	23.7493
-50.5943	0.395581	-22.5047	0.433629	-27.0192	0.334198	-35.4259	0.29212	-50.4857	0.30435	0.632481	0.70863	23.2938
-52.7984	0.434277	-42.432	0.513367	-24.2006	0.383336	-33.6972	0.318429	-52.3673	0.328468	-0.435716	0.668509	20.0335
-51.6699	0.413937	-33.5512	0.478726	-25.4562	0.359275	-34.3953	0.305278	-51.3239	0.315797	0.0714372	0.91594	21.7508
-52.5121	0.429072	-40.7316	0.504907	-24.5237	0.377018	-33.8835	0.315031	-52.1034	0.325239	-0.304762	0.771456	20.4711
-51.5158	0.410971	-30.7727	0.472536	-25.6908	0.355012	-34.5329	0.302914	-51.2094	0.313741	0.157186	0.921334	21.9617
-51.8343	0.416498	-34.7856	0.483446	-25.2923	0.362024	-34.286	0.30667	-51.4759	0.317148	0.00941217	0.910585	21.4906
-51.5575	0.411584	-31.2916	0.473926	-25.6399	0.355877	-34.493	0.303362	-51.2303	0.314063	0.139046	0.924008	21.9015
-51.4757	0.410686	-30.9295	0.471981	-25.7101	0.354932	-34.5662	0.302994	-51.1771	0.313843	0.162254	0.916576	22.0335
-50.8217	0.399108	-23.6125	0.444298	-26.6517	0.339358	-35.1486	0.294629	-50.65	0.306375	0.50492	0.813002	22.9698
-51.4201	0.409678	-29.3836	0.469209	-25.8315	0.353004	-34.6571	0.30202	-51.1527	0.31315	0.19968	0.908495	22.1006
-50.3047	0.39157	-21.9768	0.419731	-27.51	0.327773	-35.8419	0.289139	-50.3236	0.302287	0.803496	0.515876	23.6931
-52.7315	0.431963	-41.4083	0.510059	-24.3486	0.379949	-33.7247	0.316347	-52.2749	0.326304	-0.373592	0.753091	20.108
-51.8578	0.41726	-35.1826	0.48461	-25.2673	0.362919	-34.2998	0.307344	-51.4986	0.317853	-0.00809805	0.900872	21.4626
-51.5519	0.411974	-31.7381	0.474508	-25.6224	0.356428	-34.5111	0.303784	-51.2487	0.314605	0.129401	0.91663	21.9157
-51.5594	0.41191	-31.9068	0.474667	-25.6059	0.356547	-34.4819	0.303768	-51.2385	0.314457	0.127344	0.921305	21.9052
-52.7445	0.432081	-41.8322	0.510619	-24.2889	0.380779	-33.661	0.316654	-52.2608	0.326333	-0.38701	0.737644	20.0963
-51.8723	0.417197	-35.481	0.484899	-25.232	0.363139	-34.2444	0.307279	-51.4957	0.317619	-0.0122822	0.906582	21.4393
-52.7019	0.432016	-42.0954	0.510295	-24.2774	0.381265	-33.6894	0.317071	-52.2326	0.326781	-0.390411	0.709574	20.1862
-52.5868	0.429513	-40.9191	0.506179	-24.4584	0.377591	-33.7791	0.31501	-52.1382	0.324924	-0.319925	0.779409	20.3412
-52.0298	0.419792	-36.8334	0.489608	-25.0622	0.366167	-34.1377	0.308873	-51.6321	0.319099	-0.0776361	0.892241	21.1981
-52.6729	0.43118	-41.4878	0.508867	-24.3656	0.379626	-33.7366	0.316198	-52.2098	0.326038	-0.361576	0.748167	20.2155
-51.089	0.403716	-25.8351	0.456233	-26.261	0.345634	-34.8978	0.297979	-50.8544	0.3093	0.361562	0.881832	22.5884
-51.1325	0.40409	-26.0273	0.457354	-26.2101	0.346098	-34.8379	0.29806	-50.8852	0.309288	0.349139	0.892656	22.5154
-51.9741	0.41914	-36.5939	0.488314	-25.1087	0.365484	-34.1853	0.308593	-51.593	0.318914	-0.0612279	0.890709	21.2892
-51.2574	0.406812	-27.9995	0.463596	-26.0079	0.349851	-34.7464	0.300258	-50.9962	0.311364	0.27033	0.905704	22.35
-52.2766	0.423676	-38.6212	0.496586	-24.8067	0.370676	-33.9569	0.311171	-51.8408	0.321161	-0.175508	0.865177	20.8129
-52.3258	0.424715	-38.8265	0.498093	-24.7689	0.371574	-33.9567	0.311737	-51.9069	0.321882	-0.196162	0.854201	20.7328
-52.5727	0.429592	-41.0402	0.506196	-24.4589	0.377866	-33.8001	0.315289	-52.124	0.325208	-0.323047	0.76912	20.3738
-51.9117	0.417241	-35.1793	0.485188	-25.2204	0.362914	-34.1998	0.30695	-51.5187	0.317214	-0.0121264	0.918496	21.364
-51.9304	0.417869	-36.1214	0.486484	-25.1539	0.364186	-34.1657	0.307676	-51.5291	0.317819	-0.0343235	0.907912	21.3504
-51.1269	0.404379	-26.1394	0.457693	-26.2108	0.34639	-34.8693	0.298361	-50.8971	0.309705	0.343913	0.88641	22.5294
-51.5735	0.411385	-31.7127	0.474258	-25.597	0.356087	-34.4166	0.303232	-51.2137	0.313659	0.135197	0.936379	21.8787
-50.7685	0.398536	-23.0833	0.4414	-26.7714	0.337946	-35.2731	0.294093	-50.6371	0.306188	0.538189	0.773587	23.0376
-50.8427	0.400109	-23.4011	0.444817	-26.6739	0.339693	-35.2446	0.295137	-50.7241	0.307342	0.496159	0.787742	22.9269
-50.9877	0.403609	-24.9199	0.453332	-26.4315	0.344373	-35.1637	0.298021	-50.8632	0.310189	0.391775	0.826113	22.7371
-51.0058	0.402712	-24.9373	0.452823	-26.3972	0.343852	-35.0311	0.297232	-50.8176	0.308909	0.401456	0.852194	22.7065
-51.4183	0.409056	-29.1387	0.468448	-25.8381	0.352397	-34.6132	0.301464	-51.1239	0.312401	0.211199	0.919856	22.0974
-50.9133	0.40071	-23.9144	0.447714	-26.5519	0.341051	-35.1015	0.295584	-50.7409	0.307375	0.463512	0.826609	22.827
-51.1505	0.405202	-26.4346	0.45909	-26.1832	0.347261	-34.8901	0.299019	-50.9324	0.310475	0.325528	0.881859	22.4972
-52.6515	0.430898	-41.1912	0.508185	-24.411	0.378896	-33.7797	0.315871	-52.2106	0.325907	-0.348636	0.759901	20.2404
-51.512	0.410999	-30.9476	0.472663	-25.6859	0.355167	-34.5329	0.303028	-51.2018	0.313826	0.154914	0.92133	21.9699
-52.776	0.433117	-42.062	0.511942	-24.2545	0.381912	-33.6788	0.31747	-52.3073	0.327275	-0.409077	0.709858	20.0576
-52.7758	0.432362	-41.5415	0.510953	-24.311	0.380422	-33.6741	0.316469	-52.2987	0.326285	-0.385104	0.754053	20.0304
-51.6754	0.413606	-32.9213	0.47809	-25.4816	0.358542	-34.3886	0.304748	-51.3291	0.315297	0.0830438	0.923385	21.7284
-51.3567	0.408037	-29.2085	0.466977	-25.8685	0.351785	-34.6144	0.301094	-51.0446	0.311844	0.228628	0.923899	22.2049
-51.5522	0.412031	-31.3049	0.474247	-25.6509	0.356153	-34.5457	0.303727	-51.2568	0.314663	0.133598	0.912561	21.9112
-52.034	0.418384	-35.4903	0.487661	-25.1281	0.36398	-34.0808	0.307219	-51.5997	0.317247	-0.0407919	0.930456	21.1552
-51.178	0.404922	-26.4875	0.45926	-26.1528	0.347199	-34.8102	0.298714	-50.9122	0.309855	0.325546	0.897566	22.4548
-50.5889	0.395597	-22.2321	0.431956	-27.0836	0.333341	-35.5036	0.291737	-50.5279	0.304356	0.652197	0.670595	23.2778
-51.036	0.403926	-25.3729	0.455009	-26.3525	0.34519	-35.0631	0.298237	-50.8705	0.310094	0.373066	0.84787	22.6685
-51.6091	0.412388	-32.2309	0.475869	-25.5579	0.357177	-34.4259	0.303999	-51.2594	0.314518	0.112734	0.927595	21.8294
-52.2208	0.4231	-38.5474	0.495469	-24.8422	0.370194	-34.0006	0.311011	-51.8013	0.321084	-0.162489	0.862098	20.9075
-51.6589	0.412754	-32.5628	0.476957	-25.503	0.357718	-34.3548	0.304094	-51.283	0.31443	0.0997653	0.93584	21.7501
-50.7399	0.396862	-23.0405	0.439345	-26.7771	0.336679	-35.1551	0.292859	-50.5478	0.304449	0.566802	0.793727	23.0807
-52.5869	0.428818	-40.1411	0.505092	-24.5357	0.375964	-33.7981	0.314031	-52.1311	0.324009	-0.29377	0.818564	20.3149
-52.2917	0.422993	-38.3945	0.496056	-24.8054	0.369996	-33.8837	0.310468	-51.8101	0.320136	-0.164041	0.888796	20.7768
-50.7917	0.39815	-23.1338	0.441528	-26.7301	0.337822	-35.1748	0.293666	-50.6244	0.305474	0.538985	0.793003	22.9991
-52.4806	0.426931	-39.9926	0.502338	-24.5941	0.374588	-33.8105	0.3132	-52.0001	0.322919	-0.258901	0.831421	20.4971
-51.3662	0.408321	-28.3208	0.46644	-25.9202	0.351189	-34.6841	0.300902	-51.0965	0.312031	0.236437	0.910823	22.1696
-50.1759	0.389307	-21.9784	0.412833	-27.7367	0.324517	-35.9862	0.287414	-50.2242	0.300776	0.890631	0.427251	23.865
-51.8292	0.415821	-34.2826	0.48253	-25.3192	0.361194	-34.2606	0.306049	-51.4429	0.316362	0.0245968	0.924493	21.4892
-50.5782	0.395451	-22.4056	0.432692	-27.0562	0.333754	-35.4686	0.291946	-50.491	0.304335	0.643499	0.69179	23.3115
-50.3969	0.392466	-22.0122	0.423411	-27.3651	0.329355	-35.6853	0.289709	-50.3609	0.302476	0.758679	0.578306	23.5602
-51.174	0.404067	-26.5719	0.458598	-26.1314	0.346707	-34.7159	0.298062	-50.8688	0.308854	0.335974	0.916756	22.4599
-52.436	0.42612	-39.5476	0.500906	-24.6526	0.373436	-33.8474	0.312568	-51.9706	0.322398	-0.236168	0.845422	20.5605
-51.2865	0.407161	-27.8584	0.46406	-25.998	0.349981	-34.7386	0.300306	-51.0283	0.311464	0.265229	0.90487	22.2974
-52.0698	0.41923	-36.5952	0.489447	-25.043	0.365611	-34.0322	0.308138	-51.6102	0.317949	-0.070154	0.919053	21.1208
-50.4165	0.39271	-22.0377	0.424328	-27.3288	0.329753	-35.6567	0.289862	-50.3727	0.30258	0.747481	0.592238	23.534
-50.7545	0.398037	-23.2726	0.441413	-26.7508	0.337952	-35.2185	0.293942	-50.5909	0.305758	0.539339	0.790729	23.0712
-51.2262	0.405752	-27.6356	0.461954	-26.0439	0.348854	-34.7217	0.299532	-50.9308	0.310406	0.292086	0.914236	22.3959
-50.399	0.391765	-22.0219	0.422732	-27.3442	0.328824	-35.6019	0.289039	-50.3404	0.301589	0.769435	0.590606	23.5542
-50.2327	0.389779	-21.9599	0.41521	-27.6346	0.325499	-35.8725	0.287704	-50.2454	0.3008	0.862244	0.471383	23.7866
-50.8231	0.398219	-23.481	0.443159	-26.6484	0.338553	-35.0687	0.2938	-50.6135	0.305266	0.521225	0.825228	22.9614
-50.452	0.392592	-22.0577	0.42513	-27.2687	0.329947	-35.5487	0.289631	-50.3741	0.302076	0.739372	0.619872	23.4781
-52.5803	0.427956	-39.987	0.504224	-24.5423	0.375179	-33.7435	0.31331	-52.0877	0.323008	-0.278754	0.841149	20.3156
-50.2174	0.389631	-21.9436	0.414155	-27.6774	0.325037	-35.9187	0.287534	-50.2435	0.300757	0.875043	0.449788	23.8019
-51.0193	0.402755	-25.1273	0.453386	-26.3685	0.344145	-34.9942	0.297307	-50.8105	0.308839	0.395214	0.861101	22.691
-52.4855	0.427306	-40.0205	0.502712	-24.5912	0.374842	-33.8314	0.313431	-52.0292	0.323317	-0.264581	0.823842	20.4891
-52.2868	0.423636	-38.9146	0.496866	-24.7745	0.371029	-33.9114	0.311247	-51.824	0.321018	-0.181145	0.865723	20.8016
-50.7204	0.397595	-22.9412	0.439337	-26.8279	0.336913	-35.295	0.293472	-50.5875	0.305536	0.563595	0.763082	23.1114
-50.6857	0.39623	-22.8159	0.437109	-26.8628	0.335647	-35.2373	0.292447	-50.5186	0.304224	0.592952	0.767075	23.1602
-52.2492	0.423531	-38.2509	0.495932	-24.8562	0.370146	-34.0219	0.311061	-51.8391	0.321278	-0.165239	0.864005	20.8544
-51.0653	0.403939	-25.3571	0.45534	-26.3216	0.345184	-35.0073	0.298005	-50.8897	0.309782	0.370551	0.857094	22.6154
-51.1745	0.404675	-26.174	0.458567	-26.1739	0.346705	-34.8121	0.298382	-50.915	0.309566	0.334645	0.895962	22.4512
-50.2346	0.389604	-21.9936	0.415661	-27.6071	0.325672	-35.822	0.28768	-50.2266	0.300588	0.857206	0.490451	23.7914
-51.4951	0.410363	-30.798	0.471836	-25.6996	0.354676	-34.5069	0.302638	-51.1595	0.31324	0.166154	0.928656	21.9991
-52.5477	0.427404	-39.8031	0.503311	-24.5742	0.374619	-33.761	0.313029	-52.0526	0.322703	-0.265985	0.846346	20.3706
-51.6861	0.413181	-32.4735	0.477541	-25.4937	0.35791	-34.3552	0.304207	-51.3196	0.314638	0.0932919	0.934565	21.7
-51.261	0.406483	-27.6797	0.463021	-26.0235	0.349408	-34.7315	0.299924	-50.9783	0.310922	0.278617	0.909337	22.3402
-51.5826	0.411459	-31.5203	0.474282	-25.6032	0.356005	-34.4207	0.303194	-51.2222	0.313644	0.135666	0.936086	21.8615
-52.1906	0.422051	-38.1641	0.49404	-24.8776	0.369075	-33.9815	0.310201	-51.7506	0.320116	-0.140055	0.88086	20.9483
-52.3811	0.424684	-38.8246	0.498673	-24.7336	0.371584	-33.8645	0.311421	-51.9085	0.321214	-0.199975	0.872971	20.6339
-50.5387	0.394041	-22.2454	0.429696	-27.1234	0.332135	-35.4496	0.290794	-50.425	0.303006	0.682556	0.676618	23.3631
-52.1298	0.42037	-37.4108	0.49155	-24.958	0.3672	-33.9825	0.309004	-51.6578	0.318715	-0.101905	0.907227	21.0356
-50.2879	0.390364	-21.9389	0.417405	-27.5485	0.32644	-35.7879	0.288057	-50.2723	0.300972	0.835398	0.506708	23.7067
-52.4652	0.426598	-39.8956	0.50183	-24.6074	0.374214	-33.8122	0.31295	-51.9876	0.322673	-0.251223	0.836489	20.5188
-51.6719	0.413956	-32.7626	0.478236	-25.5037	0.358642	-34.442	0.305019	-51.3479	0.315762	0.0806706	0.913816	21.7341
-52.417	0.425146	-39.2534	0.499717	-24.678	0.372429	-33.8109	0.311782	-51.9235	0.321397	-0.216505	0.867371	20.5816
-50.7212	0.396656	-22.9119	0.438389	-26.814	0.33622	-35.1947	0.292672	-50.5434	0.304381	0.577982	0.780099	23.1065
-52.5841	0.429112	-40.5196	0.505569	-24.5032	0.376726	-33.7922	0.314517	-52.1268	0.324438	-0.305709	0.801132	20.3341
-52.4669	0.42552	-39.5372	0.500771	-24.6269	0.373084	-33.7427	0.311977	-51.9306	0.321313	-0.230851	0.870214	20.5029
-52.688	0.431079	-41.0419	0.508623	-24.4083	0.378776	-33.7544	0.315705	-52.2334	0.325693	-0.350185	0.773193	20.1708
-52.5862	0.428355	-39.978	0.504604	-24.5461	0.375452	-33.7716	0.313605	-52.109	0.323436	-0.28446	0.833039	20.3092
-50.9446	0.400144	-24.106	0.448107	-26.4908	0.341021	-34.9607	0.295095	-50.7036	0.306379	0.462276	0.858131	22.7821
-51.7008	0.412721	-32.3855	0.47728	-25.4793	0.357593	-34.2864	0.303766	-51.2946	0.313915	0.0987091	0.949216	21.6719
-52.2928	0.423782	-38.5903	0.49685	-24.8044	0.370739	-33.9479	0.311198	-51.8405	0.321116	-0.177864	0.868831	20.7867
-51.8707	0.415886	-34.9826	0.483514	-25.2447	0.361891	-34.15	0.306128	-51.4293	0.316015	0.0110253	0.936917	21.4299
-51.0133	0.401823	-24.8426	0.451994	-26.3825	0.343182	-34.9321	0.296447	-50.7731	0.307745	0.414411	0.87184	22.6891
-51.2943	0.406182	-27.568	0.463021	-25.9923	0.349132	-34.6452	0.29941	-50.9795	0.31018	0.281317	0.924968	22.2784
-50.1884	0.387953	-21.9988	0.412078	-27.6854	0.323742	-35.7979	0.286276	-50.157	0.299017	0.904813	0.466705	23.8477
-51.3529	0.407772	-28.6142	0.466138	-25.9075	0.351114	-34.6354	0.30072	-51.0425	0.311537	0.240489	0.922281	22.1999
-51.9044	0.416737	-34.7045	0.484391	-25.2501	0.362179	-34.1928	0.306451	-51.5002	0.316658	0.00117953	0.927742	21.3664
-51.7576	0.413536	-33.1491	0.479125	-25.4053	0.358794	-34.2272	0.304357	-51.3227	0.314325	0.0738629	0.951303	21.591
-52.221	0.422276	-38.2675	0.494643	-24.856	0.369398	-33.9466	0.310319	-51.753	0.320067	-0.147559	0.884436	20.9002
-50.6298	0.395447	-22.4865	0.43398	-26.9777	0.334153	-35.3403	0.291779	-50.4924	0.303811	0.63023	0.725348	23.2329
-50.6881	0.39698	-22.711	0.437355	-26.8951	0.335933	-35.3354	0.292967	-50.5625	0.305098	0.58748	0.742813	23.1517
-51.6112	0.410858	-31.7108	0.474259	-25.5573	0.355807	-34.2964	0.302627	-51.1867	0.312604	0.138527	0.960251	21.8118
-50.5605	0.394601	-22.2239	0.430435	-27.1064	0.332514	-35.4636	0.291064	-50.4703	0.303444	0.672637	0.672722	23.3237
-50.5628	0.394054	-22.2589	0.430228	-27.0895	0.332286	-35.3922	0.290702	-50.4299	0.302773	0.677004	0.690851	23.3229
-50.6988	0.397764	-22.8244	0.438732	-26.8789	0.336757	-35.3815	0.293679	-50.589	0.305963	0.569163	0.741933	23.1432
-52.0987	0.420602	-37.4656	0.49143	-24.9782	0.367378	-34.0527	0.309366	-51.6675	0.319352	-0.103222	0.891496	21.0934
-50.5202	0.393186	-22.284	0.428817	-27.121	0.331586	-35.3859	0.290225	-50.3761	0.302165	0.695237	0.689631	23.3942
-51.9362	0.417219	-35.0728	0.485363	-25.2084	0.36282	-34.1628	0.30675	-51.5257	0.316907	-0.0122959	0.926186	21.3191
-50.4406	0.392463	-22.0779	0.424947	-27.2736	0.329873	-35.5501	0.289591	-50.3671	0.302034	0.741565	0.620241	23.4969
-51.6612	0.412912	-32.5204	0.477084	-25.5058	0.357768	-34.3659	0.304166	-51.2975	0.314586	0.0980951	0.933499	21.7422
-52.6344	0.429083	-40.4347	0.506029	-24.4812	0.376577	-33.7194	0.314153	-52.1343	0.323811	-0.306909	0.821274	20.2395
-50.7899	0.397686	-23.1593	0.441212	-26.7234	0.337583	-35.128	0.29337	-50.5888	0.304945	0.544237	0.804364	23.0053
-51.1462	0.403708	-25.9925	0.457155	-26.195	0.345876	-34.7769	0.297714	-50.8605	0.308686	0.353149	0.904281	22.494
-52.1187	0.419955	-36.9651	0.49081	-24.9922	0.36646	-33.9923	0.308549	-51.6494	0.318301	-0.088846	0.916443	21.0423
-50.9772	0.400916	-24.4585	0.44997	-26.4354	0.342046	-34.9397	0.295708	-50.739	0.306993	0.439445	0.866041	22.7374
-52.7564	0.43221	-41.353	0.510487	-24.3457	0.379992	-33.7165	0.316348	-52.2949	0.326313	-0.376988	0.75862	20.0612
-52.6006	0.428577	-40.1626	0.505075	-24.5222	0.37586	-33.7528	0.313804	-52.1139	0.323559	-0.292282	0.828599	20.2911
-51.0169	0.400618	-24.5384	0.450393	-26.3841	0.342035	-34.8269	0.29531	-50.723	0.30622	0.437156	0.888877	22.6734
-50.654	0.395574	-22.6485	0.435288	-26.9206	0.334735	-35.2686	0.291948	-50.4867	0.303742	0.615335	0.750944	23.2042
-52.1218	0.419178	-36.1085	0.489668	-25.0359	0.365115	-33.9707	0.307568	-51.6374	0.317263	-0.0665969	0.938574	21.0151
-50.4819	0.393419	-22.1085	0.427039	-27.2236	0.330934	-35.551	0.290306	-50.4068	0.302796	0.714557	0.634626	23.4397
-51.618	0.41106	-30.7276	0.473749	-25.6133	0.355151	-34.3639	0.302409	-51.2301	0.312727	0.147403	0.951472	21.7832
-51.136	0.402709	-25.4857	0.455401	-26.2277	0.344694	-34.7335	0.296777	-50.8199	0.307551	0.376701	0.911321	22.4978
-51.6394	0.411817	-31.6816	0.475351	-25.5557	0.356433	-34.349	0.303226	-51.2437	0.313468	0.123941	0.9468	21.7681
-52.3317	0.423873	-38.9228	0.49755	-24.745	0.371198	-33.8577	0.311152	-51.8478	0.320792	-0.18774	0.874578	20.7205
-51.7122	0.413538	-32.9775	0.478489	-25.4492	0.358582	-34.3128	0.304513	-51.3294	0.31481	0.0800436	0.936847	21.664
-50.8201	0.398122	-23.4645	0.442992	-26.6548	0.338464	-35.0685	0.293754	-50.6033	0.305183	0.523394	0.825547	22.9662
-52.57	0.428023	-40.3618	0.504437	-24.5146	0.37583	-33.7327	0.313723	-52.0599	0.323257	-0.287308	0.826091	20.3517
-51.205	0.404425	-26.6832	0.459427	-26.1038	0.347103	-34.6914	0.29824	-50.8854	0.30897	0.326286	0.920933	22.4123
-50.148	0.387431	-22.0252	0.410218	-27.756	0.322919	-35.8593	0.285926	-50.1312	0.298777	0.927526	0.439271	23.9045
-50.8096	0.396998	-23.0652	0.440523	-26.6983	0.336957	-35.0251	0.292567	-50.5747	0.303873	0.555377	0.819711	22.9606
-52.3355	0.423407	-38.2642	0.496775	-24.7932	0.370104	-33.8653	0.310458	-51.8456	0.320135	-0.170263	0.894586	20.6971
-52.7814	0.431465	-41.3509	0.510172	-24.3228	0.379546	-33.6085	0.315683	-52.247	0.325107	-0.369238	0.785661	20.0116
-51.1372	0.402885	-25.5456	0.455652	-26.223	0.344855	-34.746	0.296909	-50.8314	0.307753	0.373337	0.908932	22.4979
-50.9363	0.399793	-23.9674	0.447361	-26.5067	0.340566	-34.9532	0.294759	-50.6933	0.306022	0.471791	0.857376	22.7878
-50.5716	0.393947	-22.2569	0.430242	-27.0721	0.332191	-35.3608	0.290497	-50.4379	0.302538	0.677684	0.696509	23.3059
-50.5919	0.394422	-22.333	0.431555	-27.0407	0.33289	-35.3496	0.290962	-50.4449	0.302936	0.661011	0.708913	23.2828
-50.6201	0.395006	-22.399	0.432921	-27	0.333551	-35.3341	0.291339	-50.4809	0.303355	0.644014	0.718815	23.2404
-52.4989	0.426388	-38.9513	0.501408	-24.6704	0.372839	-33.8221	0.312085	-52.0229	0.321956	-0.23305	0.869568	20.4306
-51.8223	0.414384	-33.5081	0.480788	-25.3483	0.359668	-34.1766	0.304753	-51.3747	0.314652	0.0529849	0.95383	21.484
-50.3633	0.390795	-22.0286	0.421052	-27.3865	0.327958	-35.5894	0.28845	-50.2728	0.300791	0.791827	0.586683	23.6115
-51.4254	0.407045	-28.7088	0.466471	-25.8221	0.350806	-34.4193	0.299742	-51.0177	0.309859	0.241999	0.963034	22.0719
-50.0969	0.386456	-22.0837	0.407902	-27.8251	0.321811	-35.8833	0.285271	-50.0813	0.298095	0.956567	0.419835	23.9783
-50.4888	0.393337	-22.1799	0.42765	-27.1932	0.331192	-35.5027	0.290343	-50.391	0.302648	0.707642	0.653226	23.4363
-50.8208	0.39886	-23.3997	0.443458	-26.6811	0.338872	-35.1591	0.294349	-50.6375	0.306075	0.515323	0.806473	22.965
-52.1315	0.420275	-36.9382	0.491196	-24.9926	0.366662	-34.0077	0.308746	-51.6653	0.318557	-0.09369	0.912699	21.0239
-51.1787	0.40389	-26.3696	0.458252	-26.1421	0.346431	-34.7091	0.297861	-50.8574	0.308589	0.34089	0.918719	22.4497
-50.3418	0.39047	-22.021	0.420081	-27.419	0.327525	-35.6115	0.288238	-50.2571	0.300608	0.803876	0.573975	23.6428
-51.7212	0.41225	-31.9127	0.476782	-25.4819	0.356932	-34.2333	0.303124	-51.2838	0.313093	0.108819	0.963853	21.627
-52.2306	0.42179	-37.4882	0.493851	-24.9043	0.368211	-33.9444	0.309526	-51.7574	0.319309	-0.12921	0.906122	20.8611
-51.8909	0.415537	-34.119	0.482897	-25.2779	0.360943	-34.1359	0.305441	-51.4379	0.315321	0.0249156	0.950422	21.3774
-51.1785	0.403404	-26.2286	0.457642	-26.1416	0.345976	-34.6659	0.297403	-50.8392	0.307986	0.349673	0.92673	22.4442
-52.5871	0.427794	-39.5055	0.503845	-24.5832	0.374424	-33.7651	0.312896	-52.0979	0.322698	-0.267679	0.856677	20.2901
-51.4316	0.407788	-29.039	0.467482	-25.8119	0.351575	-34.467	0.300427	-51.0471	0.310721	0.227271	0.951543	22.0731
-50.8191	0.397611	-23.1798	0.441625	-26.6877	0.337634	-35.0589	0.29316	-50.5901	0.304546	0.54081	0.818841	22.9546
-52.5428	0.426793	-39.6785	0.502696	-24.5813	0.374067	-33.7253	0.31254	-52.0173	0.322002	-0.255361	0.862324	20.3725
-50.9087	0.399118	-23.8532	0.446136	-26.537	0.339932	-34.9531	0.294347	-50.6489	0.305498	0.487109	0.856348	22.8341
-50.4082	0.391325	-22.0507	0.422862	-27.3149	0.328727	-35.5204	0.288727	-50.3088	0.300975	0.769638	0.614077	23.5421
-51.1536	0.403007	-25.5873	0.456026	-26.2042	0.344984	-34.7219	0.296898	-50.8454	0.30772	0.369264	0.913406	22.4682
-51.9498	0.416449	-35.0062	0.484848	-25.1912	0.362293	-34.069	0.306077	-51.4799	0.315812	-0.00267654	0.948597	21.2906
-50.1229	0.385897	-22.0724	0.408093	-27.7627	0.321597	-35.7467	0.284644	-50.0702	0.297145	0.957322	0.450402	23.9351
-50.8725	0.398566	-23.6227	0.444542	-26.5906	0.33913	-34.9907	0.293941	-50.628	0.305183	0.505995	0.843901	22.8835
-51.173	0.403489	-25.6574	0.456779	-26.1926	0.345417	-34.7312	0.297233	-50.8682	0.308107	0.359622	0.910464	22.4386
-52.1505	0.41991	-36.3563	0.490737	-25.0115	0.365856	-33.9781	0.308091	-51.6723	0.317856	-0.0819826	0.929371	20.975
-50.8185	0.39734	-23.3508	0.441941	-26.6585	0.337773	-35.008	0.293087	-50.5614	0.304249	0.538142	0.834312	22.9664
-51.2343	0.404557	-26.6024	0.459777	-26.0858	0.347135	-34.6572	0.298132	-50.9034	0.308805	0.32315	0.926474	22.3584
-51.255	0.404945	-26.7913	0.460599	-26.0605	0.347599	-34.6438	0.298398	-50.9228	0.309064	0.31291	0.927865	22.3278
-51.9588	0.416916	-34.5786	0.485058	-25.2184	0.362219	-34.1251	0.306219	-51.5249	0.316259	-0.00395807	0.940316	21.2696
-51.5341	0.409477	-30.4898	0.471308	-25.6702	0.353917	-34.37	0.30164	-51.1192	0.311725	0.177944	0.958769	21.9246
-52.113	0.419924	-37.0063	0.49074	-24.9918	0.366494	-33.9955	0.308584	-51.6455	0.318335	-0.0886244	0.914052	21.0563
-52.19	0.421532	-37.544	0.493231	-24.9228	0.368072	-33.9831	0.309563	-51.737	0.319455	-0.123448	0.898901	20.9345
-51.7245	0.412988	-32.6061	0.47793	-25.454	0.357961	-34.2616	0.303924	-51.3036	0.313992	0.0904405	0.952122	21.6344
-52.2926	0.423082	-38.1211	0.495974	-24.8349	0.369777	-33.9234	0.310486	-51.81	0.320239	-0.160908	0.88957	20.7756
-52.6304	0.428607	-40.1126	0.505384	-24.5084	0.375826	-33.7129	0.313636	-52.1199	0.323249	-0.293872	0.838444	20.2355
-52.4601	0.425024	-39.3217	0.500143	-24.6399	0.372474	-33.7204	0.311484	-51.9175	0.320755	-0.219753	0.883232	20.5029
-52.1634	0.420472	-36.9487	0.491705	-24.9706	0.366799	-33.9703	0.308691	-51.6855	0.31843	-0.0987804	0.918319	20.9648
-52.0828	0.418222	-35.8075	0.488279	-25.0686	0.364216	-33.9619	0.306952	-51.5835	0.316517	-0.0471352	0.949346	21.0736
-52.653	0.429061	-40.3737	0.506167	-24.474	0.376469	-33.6939	0.313978	-52.1398	0.32356	-0.306615	0.829428	20.2034
-52.5317	0.426658	-39.638	0.502444	-24.591	0.373926	-33.7336	0.312484	-52.0092	0.321961	-0.252056	0.862894	20.391
-52.4422	0.42525	-39.1235	0.499996	-24.6772	0.372365	-33.7957	0.311694	-51.9302	0.321237	-0.217574	0.874827	20.5361
-50.225	0.387006	-22.0116	0.412457	-27.588	0.323485	-35.5825	0.285361	-50.1194	0.297504	0.904679	0.519291	23.7916
-51.2525	0.403756	-26.3561	0.458991	-26.0722	0.346425	-34.561	0.297316	-50.8664	0.307627	0.335913	0.944958	22.3215
-52.7272	0.430092	-40.6932	0.50801	-24.4065	0.377578	-33.6358	0.314473	-52.2024	0.323979	-0.332011	0.821642	20.0786
-50.3577	0.389718	-22.0191	0.419639	-27.3837	0.327025	-35.4918	0.287492	-50.2305	0.299522	0.812438	0.596527	23.6127
-50.736	0.396409	-22.8422	0.438106	-26.8071	0.335949	-35.1537	0.292348	-50.5351	0.30392	0.582662	0.785746	23.0771
-52.1472	0.419491	-35.9471	0.490093	-25.0349	0.365193	-33.9698	0.307623	-51.6623	0.317354	-0.0704745	0.938977	20.9697
-51.1015	0.402573	-25.3684	0.454684	-26.2674	0.344433	-34.796	0.29682	-50.8073	0.307752	0.384107	0.900142	22.555
-52.628	0.428395	-39.9676	0.505099	-24.5198	0.375463	-33.7108	0.313376	-52.1169	0.322999	-0.287905	0.846939	20.2327
-51.3602	0.406094	-27.4085	0.463546	-25.9463	0.349027	-34.5267	0.298931	-50.9883	0.309352	0.278533	0.946129	22.1604
-51.3458	0.405512	-27.4905	0.462986	-25.9399	0.348699	-34.4858	0.298563	-50.9528	0.308801	0.286316	0.955892	22.1842
-50.6997	0.394951	-22.7398	0.435832	-26.837	0.334634	-35.0887	0.291248	-50.4614	0.302514	0.612933	0.791945	23.1292
-50.7259	0.396301	-22.8653	0.437971	-26.8124	0.335909	-35.1577	0.292344	-50.5241	0.303899	0.584223	0.786172	23.0961
-52.5406	0.426664	-39.5929	0.502504	-24.5894	0.373861	-33.7252	0.312404	-52.0136	0.321861	-0.2517	0.866115	20.3738
-52.4137	0.423844	-38.5652	0.498192	-24.721	0.370764	-33.7519	0.310478	-51.8703	0.31979	-0.187207	0.906979	20.5626
-51.0172	0.400402	-24.4418	0.450011	-26.3887	0.341758	-34.8141	0.29507	-50.7168	0.305944	0.442377	0.890749	22.6672
-51.9057	0.41504	-34.114	0.482644	-25.2564	0.360641	-34.0609	0.304965	-51.4121	0.314547	0.0302119	0.965816	21.3492
-50.2084	0.386738	-22.0234	0.411825	-27.6143	0.323213	-35.5967	0.285255	-50.0943	0.297357	0.912559	0.513499	23.8192
-52.4042	0.42478	-39.0284	0.49914	-24.6987	0.371905	-33.8156	0.311442	-51.9119	0.321075	-0.206762	0.875521	20.5953
-52.7166	0.429697	-40.043	0.507126	-24.4746	0.376378	-33.68	0.313857	-52.2087	0.323564	-0.312326	0.843177	20.076
-50.5914	0.394905	-22.3817	0.432258	-27.0327	0.333332	-35.3858	0.291359	-50.4758	0.303524	0.651064	0.705191	23.2866
-50.6834	0.394517	-22.7017	0.435029	-26.8559	0.334228	-35.0843	0.290974	-50.4338	0.302159	0.623133	0.790001	23.1552
-51.3526	0.405938	-27.5188	0.463449	-25.9395	0.348991	-34.5138	0.298851	-50.9812	0.309241	0.279786	0.949182	22.1726
-52.364	0.423364	-38.1853	0.497015	-24.78	0.370011	-33.8203	0.310239	-51.848	0.319753	-0.170817	0.905895	20.6432
-50.7389	0.395464	-22.919	0.437631	-26.7731	0.335489	-35.03	0.291636	-50.4798	0.30275	0.591622	0.813395	23.0725
-51.4699	0.40744	-28.77	0.467369	-25.7881	0.35116	-34.3771	0.299822	-51.046	0.309859	0.232051	0.968601	21.998
-50.9147	0.398868	-24.0257	0.446428	-26.5072	0.340029	-34.893	0.294221	-50.6271	0.305145	0.484927	0.871534	22.8278
-51.7569	0.412858	-32.2616	0.477936	-25.4429	0.357619	-34.211	0.303492	-51.317	0.313453	0.0937019	0.963092	21.5714
-50.1028	0.38614	-22.0812	0.407744	-27.8086	0.321612	-35.8338	0.284962	-50.07	0.29765	0.95982	0.429903	23.968
-51.4751	0.407626	-29.1023	0.467894	-25.7653	0.351561	-34.3645	0.300045	-51.0492	0.310043	0.224799	0.969312	21.9956
-51.5841	0.409931	-29.9628	0.471815	-25.667	0.353824	-34.3561	0.301509	-51.1751	0.311696	0.174201	0.960217	21.8272
-51.6741	0.411042	-31.5209	0.474987	-25.521	0.355832	-34.2161	0.302346	-51.2128	0.312125	0.132919	0.974991	21.6975
-51.6658	0.411652	-31.9165	0.475674	-25.5185	0.356525	-34.2731	0.303018	-51.2316	0.312985	0.121179	0.960198	21.7233
-51.5182	0.408357	-29.4796	0.469345	-25.72	0.352371	-34.3404	0.300493	-51.0876	0.310478	0.206518	0.970694	21.9285
-51.0694	0.401423	-24.7645	0.452204	-26.3304	0.342945	-34.7936	0.295808	-50.7605	0.306662	0.415526	0.896705	22.5929
-51.1535	0.40306	-25.604	0.456111	-26.2108	0.345079	-34.735	0.297033	-50.8309	0.307808	0.368007	0.912352	22.4733
-50.51	0.39256	-22.1827	0.427314	-27.1504	0.330739	-35.3713	0.289586	-50.3581	0.301483	0.715041	0.679131	23.399
-52.0851	0.419357	-36.3542	0.489573	-25.0519	0.365465	-34.0366	0.308056	-51.6268	0.317922	-0.0695836	0.921972	21.0901
-50.268	0.387869	-21.9896	0.414674	-27.5307	0.324602	-35.5612	0.286077	-50.1448	0.29815	0.876159	0.541629	23.7353
-50.6674	0.394751	-22.633	0.434685	-26.8926	0.334179	-35.1552	0.291187	-50.4475	0.3026	0.625741	0.772214	23.1775
-50.6984	0.39532	-22.6142	0.435592	-26.8713	0.334605	-35.1564	0.291462	-50.4862	0.302961	0.614328	0.772411	23.1247
-51.8214	0.414169	-33.1852	0.48037	-25.3613	0.359236	-34.1755	0.304435	-51.3783	0.314376	0.0601665	0.957259	21.4773
-51.1618	0.402546	-25.6256	0.4558	-26.1884	0.344786	-34.6585	0.296571	-50.8083	0.307089	0.373579	0.926405	22.4575
-51.0947	0.401716	-25.069	0.453336	-26.2823	0.34352	-34.7442	0.296021	-50.7744	0.30676	0.402458	0.908254	22.5557
-50.9953	0.399972	-24.3455	0.449156	-26.4137	0.341342	-34.8221	0.294837	-50.687	0.305656	0.452757	0.888419	22.7037
-51.9491	0.416224	-35.0888	0.484722	-25.1832	0.362251	-34.0432	0.305967	-51.4591	0.315556	-0.00108268	0.953326	21.2945
-51.9838	0.416331	-34.5635	0.484847	-25.1894	0.361862	-34.0244	0.30562	-51.4948	0.31526	0.00168271	0.961529	21.2207
-52.6811	0.429093	-40.4019	0.50652	-24.454	0.376529	-33.6474	0.31385	-52.145	0.323271	-0.309657	0.837878	20.1507
-51.1905	0.402189	-25.8008	0.456127	-26.1376	0.344747	-34.5519	0.296154	-50.7934	0.306347	0.372302	0.948698	22.4083
-51.9438	0.415168	-34.1886	0.483222	-25.2238	0.360795	-34.0031	0.304847	-51.4259	0.314275	0.0245299	0.97546	21.2803
-51.6872	0.411055	-31.2957	0.474983	-25.5242	0.355681	-34.2085	0.302217	-51.2211	0.311987	0.134254	0.977467	21.672
-50.7844	0.397733	-23.1381	0.441115	-26.735	0.337574	-35.1491	0.293444	-50.5873	0.305062	0.544948	0.800085	23.0145
-52.3772	0.423926	-38.151	0.497607	-24.7842	0.370355	-33.8571	0.310606	-51.879	0.320296	-0.178821	0.897489	20.6235
-52.5077	0.426157	-38.951	0.501318	-24.6607	0.372686	-33.788	0.31185	-52.01	0.321571	-0.230595	0.878026	20.414
-51.5397	0.408657	-29.6435	0.469976	-25.6981	0.352713	-34.3225	0.300657	-51.1043	0.310615	0.19872	0.972023	21.8949
-50.3908	0.389436	-22.0591	0.420608	-27.3097	0.327259	-35.3624	0.287214	-50.2124	0.29886	0.802607	0.635781	23.5653
-51.7536	0.412533	-32.0264	0.477471	-25.4556	0.357248	-34.2005	0.303219	-51.2978	0.313089	0.10082	0.96816	21.5741
-50.2367	0.386826	-22.0205	0.412812	-27.5606	0.323566	-35.5264	0.285248	-50.1013	0.297185	0.901326	0.536612	23.7785
-52.7857	0.431368	-41.4268	0.51019	-24.309	0.379604	-33.5845	0.315624	-52.2388	0.324941	-0.370036	0.786638	20.005
-51.6462	0.410565	-30.8148	0.473727	-25.5746	0.354946	-34.2568	0.301894	-51.2039	0.311817	0.150207	0.971773	21.7341
-50.6555	0.39386	-22.5619	0.433338	-26.9019	0.33335	-35.1003	0.290429	-50.4071	0.30163	0.644217	0.777034	23.1919
-52.4883	0.425491	-38.8568	0.500512	-24.6745	0.372182	-33.7665	0.311465	-51.9633	0.32098	-0.219129	0.888334	20.445
-50.1011	0.385222	-22.108	0.407	-27.7841	0.321005	-35.7303	0.284192	-50.0278	0.296555	0.971915	0.450157	23.9704
-52.6669	0.42865	-40.3807	0.506012	-24.4608	0.376245	-33.6336	0.313627	-52.11	0.322899	-0.302743	0.844376	20.1755
-52.7602	0.429954	-40.4303	0.508085	-24.4136	0.377124	-33.5986	0.314056	-52.2047	0.323408	-0.327133	0.842957	20.0108
-52.4451	0.424539	-38.4373	0.498996	-24.7192	0.37105	-33.7793	0.310741	-51.9244	0.320273	-0.19615	0.901412	20.5073
-51.9319	0.415614	-34.3614	0.483553	-25.2293	0.361203	-34.056	0.305304	-51.4489	0.314959	0.0177821	0.961304	21.3074
-50.6972	0.395019	-22.5963	0.435196	-26.8676	0.33433	-35.1301	0.291168	-50.4779	0.302599	0.62001	0.775627	23.1244
-51.7426	0.412432	-32.0011	0.477252	-25.4649	0.357161	-34.2104	0.303205	-51.2888	0.313089	0.103274	0.967208	21.5918
-52.724	0.429256	-40.2378	0.507006	-24.4455	0.376411	-33.6084	0.313633	-52.1676	0.322956	-0.311567	0.852087	20.0673
-52.247	0.420906	-36.8479	0.492904	-24.9216	0.366989	-33.8759	0.308449	-51.7359	0.317995	-0.109307	0.935126	20.8132
-51.6726	0.411033	-31.0287	0.474586	-25.5516	0.355446	-34.251	0.302204	-51.2227	0.312114	0.139164	0.971044	21.6947
-51.9671	0.415827	-34.835	0.484441	-25.177	0.361786	-33.9862	0.305448	-51.4494	0.314849	0.00576546	0.968531	21.2527
-52.2374	0.421954	-37.7013	0.494207	-24.8873	0.368567	-33.9373	0.309737	-51.7531	0.319455	-0.135409	0.90304	20.8572
-51.2727	0.403984	-26.5569	0.459698	-26.041	0.346777	-34.5289	0.29743	-50.8813	0.307688	0.32765	0.950849	22.2888
-52.3455	0.422901	-37.8465	0.496225	-24.8123	0.369337	-33.8357	0.309845	-51.8283	0.319379	-0.157937	0.913753	20.6673
-50.525	0.391402	-22.2078	0.426666	-27.1023	0.33005	-35.2069	0.288559	-50.3026	0.299921	0.727379	0.713342	23.3713
-50.3338	0.390159	-21.9875	0.41918	-27.4455	0.327046	-35.6207	0.287942	-50.2427	0.300304	0.8158	0.563767	23.6506
-50.8913	0.397955	-23.3438	0.443446	-26.594	0.338301	-34.9322	0.293145	-50.6145	0.304217	0.521434	0.848532	22.8409
-52.6376	0.428091	-39.6344	0.504725	-24.5432	0.374819	-33.6988	0.312922	-52.1134	0.322489	-0.277986	0.863559	20.2043
-50.5255	0.392306	-22.1792	0.427317	-27.1269	0.330596	-35.3122	0.289279	-50.3506	0.301012	0.716543	0.690964	23.3731
-50.9868	0.399744	-24.0698	0.448209	-26.4459	0.340775	-34.8448	0.294515	-50.6914	0.305441	0.464227	0.879758	22.7074
-52.0518	0.417121	-34.7883	0.486382	-25.1366	0.362599	-33.9702	0.305904	-51.5477	0.315468	-0.0169215	0.964551	21.106
-51.5266	0.408517	-29.6518	0.469723	-25.7073	0.352627	-34.336	0.300647	-51.0882	0.310596	0.201551	0.97102	21.92
-52.7041	0.428296	-39.8433	0.505745	-24.4802	0.375235	-33.5875	0.312773	-52.1294	0.321972	-0.289528	0.876402	20.0865
-51.1296	0.401412	-25.2858	0.453889	-26.2232	0.343623	-34.6273	0.295679	-50.7553	0.306031	0.398481	0.93232	22.5012
-51.272	0.404356	-26.4479	0.459844	-26.0578	0.346907	-34.5769	0.297686	-50.9068	0.308141	0.324752	0.940058	22.2884
-52.7583	0.430181	-40.5163	0.508308	-24.411	0.377416	-33.6163	0.314323	-52.2093	0.323724	-0.33193	0.834301	20.0205
-51.0894	0.400995	-25.2092	0.452916	-26.2598	0.343216	-34.6654	0.295551	-50.7257	0.305954	0.409489	0.925987	22.569
-51.7873	0.41328	-32.6988	0.478937	-25.4042	0.358279	-34.1762	0.303825	-51.3277	0.313656	0.0802101	0.965219	21.5274
-51.1078	0.40186	-25.0965	0.453666	-26.2696	0.343657	-34.7308	0.296062	-50.7863	0.306792	0.3987	0.910364	22.5338
-51.3347	0.405311	-27.4313	0.462624	-25.9531	0.348525	-34.4935	0.298489	-50.9333	0.308684	0.290737	0.955721	22.2042
-52.2896	0.421491	-37.1969	0.494063	-24.8759	0.36773	-33.8369	0.308793	-51.7637	0.318244	-0.125361	0.933503	20.7453
-50.7737	0.395723	-22.8106	0.437915	-26.754	0.335491	-35.008	0.291512	-50.5166	0.302678	0.588803	0.812594	23.009
-52.5968	0.427218	-39.5823	0.503564	-24.562	0.374222	-33.6855	0.312501	-52.0541	0.32189	-0.263064	0.87187	20.274
-50.4494	0.390601	-22.112	0.423605	-27.225	0.328735	-35.3291	0.2881	-50.2597	0.299707	0.764364	0.665595	23.4848
-51.7815	0.412354	-31.9652	0.477596	-25.4329	0.357118	-34.1362	0.302901	-51.293	0.312557	0.101386	0.980648	21.5221
-50.3309	0.388827	-22.0189	0.418017	-27.4152	0.326155	-35.4717	0.286838	-50.1808	0.298713	0.834204	0.590864	23.6525
-50.2369	0.385523	-22.0349	0.411478	-27.535	0.322563	-35.3892	0.28408	-50.0454	0.295591	0.92199	0.558633	23.771
-51.3192	0.404497	-26.4916	0.460579	-26.0118	0.347083	-34.5006	0.297511	-50.9278	0.307796	0.317762	0.953094	22.2066
-52.5742	0.426742	-39.2631	0.502719	-24.5967	0.37351	-33.7053	0.312097	-52.0375	0.321546	-0.249242	0.880214	20.3054
-51.076	0.40075	-24.8691	0.451915	-26.3006	0.342633	-34.697	0.295273	-50.7227	0.305775	0.421498	0.917488	22.5799
-51.8033	0.412751	-32.6061	0.478622	-25.3867	0.357903	-34.1011	0.303307	-51.299	0.312832	0.0866718	0.98142	21.4967
-52.3065	0.422469	-37.9617	0.495535	-24.8256	0.369211	-33.8501	0.309841	-51.7859	0.319311	-0.151557	0.910302	20.7411
-51.8368	0.413713	-32.6371	0.479796	-25.373	0.358521	-34.1341	0.30381	-51.3711	0.313619	0.0713387	0.970501	21.438
-51.8859	0.414126	-33.1057	0.481006	-25.3168	0.359216	-34.0672	0.304036	-51.3821	0.313607	0.0561246	0.97795	21.363
-50.2658	0.388171	-21.997	0.415041	-27.536	0.324871	-35.596	0.286382	-50.1538	0.298547	0.870624	0.537687	23.7424
-50.9329	0.398684	-23.9006	0.446198	-26.4997	0.339761	-34.8549	0.293897	-50.6267	0.304719	0.488934	0.876499	22.7936
-52.3305	0.422314	-37.5529	0.495408	-24.8354	0.36866	-33.8229	0.309364	-51.8016	0.318812	-0.14479	0.924929	20.6844
-50.1864	0.385861	-22.0439	0.410235	-27.6381	0.32232	-35.565	0.284527	-50.057	0.296501	0.933987	0.509126	23.8472
-51.4341	0.40587	-27.6348	0.464468	-25.8588	0.34915	-34.3545	0.298378	-50.9861	0.308278	0.271491	0.97803	22.0326
-50.4609	0.390442	-22.085	0.423429	-27.2119	0.328528	-35.2945	0.287812	-50.2665	0.299377	0.767561	0.669316	23.4594
-51.0376	0.399665	-24.5663	0.449907	-26.3431	0.341487	-34.6838	0.294453	-50.6708	0.304843	0.446907	0.918256	22.6338
-52.5258	0.425052	-38.5653	0.50037	-24.6612	0.371539	-33.6823	0.310705	-51.9643	0.319971	-0.211019	0.914246	20.3628
-51.9376	0.41522	-34.2447	0.483235	-25.2284	0.360882	-34.0177	0.304969	-51.4214	0.314418	0.0236311	0.972329	21.295
-50.9063	0.397814	-23.488	0.443963	-26.5573	0.338477	-34.8648	0.293046	-50.6025	0.303898	0.51663	0.865596	22.8191
-51.7504	0.411963	-31.6541	0.476695	-25.467	0.356574	-34.1656	0.30264	-51.2809	0.312402	0.112984	0.978568	21.5677
-51.1067	0.40127	-25.1819	0.453312	-26.2529	0.343383	-34.6661	0.295663	-50.7443	0.306101	0.404743	0.925256	22.5382
-51.4026	0.405796	-28.0926	0.46455	-25.8566	0.349478	-34.3748	0.298691	-50.9569	0.308563	0.268639	0.975987	22.0986
-50.352	0.389045	-21.9684	0.418079	-27.4083	0.326113	-35.4698	0.286761	-50.2126	0.298735	0.833803	0.584887	23.6086
-52.2884	0.420644	-37.2748	0.49342	-24.858	0.367315	-33.7542	0.308231	-51.7013	0.317234	-0.115828	0.951778	20.7465
-51.7374	0.411183	-31.3062	0.475644	-25.4836	0.355802	-34.1326	0.302007	-51.2396	0.311582	0.128409	0.989771	21.5824
-50.3497	0.388445	-22.0632	0.418623	-27.3579	0.326258	-35.3622	0.286544	-50.1554	0.298077	0.828638	0.623941	23.6285
-52.692	0.428447	-40.2499	0.506017	-24.4518	0.375908	-33.5832	0.313206	-52.1145	0.322334	-0.298948	0.860488	20.1206
-51.8096	0.412771	-32.5778	0.478679	-25.3811	0.357863	-34.0911	0.303228	-51.3104	0.312772	0.0864771	0.983224	21.4819
-51.3826	0.405562	-27.6041	0.463594	-25.9024	0.348894	-34.4195	0.298462	-50.9535	0.308474	0.280424	0.968126	22.1246
-51.8502	0.413608	-32.9007	0.480032	-25.3442	0.358682	-34.0848	0.303739	-51.3595	0.313354	0.0684274	0.97753	21.4188
-50.8834	0.397031	-23.4978	0.443007	-26.5679	0.337951	-34.8286	0.292594	-50.5464	0.303204	0.529529	0.873952	22.8599
-52.3306	0.421869	-37.602	0.495073	-24.8234	0.368419	-33.7759	0.309028	-51.7754	0.318263	-0.139671	0.935039	20.6816
-51.2594	0.403353	-26.3277	0.458702	-26.0589	0.346153	-34.5058	0.296944	-50.8471	0.307058	0.340873	0.955862	22.3068
-51.3904	0.405681	-27.6931	0.463886	-25.8926	0.349061	-34.4115	0.29855	-50.9576	0.30854	0.276811	0.969289	22.1129
-52.2412	0.420972	-37.0699	0.493035	-24.9112	0.367267	-33.8793	0.308644	-51.7267	0.318159	-0.113099	0.930471	20.8295
-52.4761	0.424064	-38.1669	0.498783	-24.7119	0.370467	-33.7014	0.31008	-51.9104	0.319312	-0.188081	0.925246	20.4401
-50.8593	0.397498	-23.1922	0.442128	-26.6424	0.337682	-34.9671	0.292873	-50.5887	0.303988	0.536901	0.837224	22.8876
-51.5926	0.409537	-30.1612	0.471744	-25.6385	0.353726	-34.287	0.301192	-51.1516	0.311125	0.176236	0.973453	21.8123
-50.9429	0.398303	-23.6473	0.445318	-26.5102	0.339133	-34.8256	0.293351	-50.6259	0.30412	0.500706	0.876221	22.7642
-52.2251	0.419729	-36.4101	0.491434	-24.9478	0.365817	-33.8277	0.307505	-51.6759	0.316776	-0.0861897	0.95709	20.8359
-51.9255	0.414596	-33.4069	0.482038	-25.2744	0.359782	-34.0233	0.304248	-51.4124	0.313744	0.0430217	0.980799	21.2975
-50.5064	0.391115	-22.1383	0.42546	-27.1458	0.329498	-35.2452	0.288313	-50.2913	0.299754	0.742212	0.693731	23.3969
-51.2676	0.404255	-26.667	0.460018	-26.0458	0.347064	-34.5608	0.297749	-50.8864	0.308087	0.322648	0.945264	22.3026
-51.5181	0.407382	-28.7547	0.467865	-25.7453	0.351159	-34.2857	0.299482	-51.0527	0.309256	0.228601	0.985204	21.912
-52.4749	0.423939	-37.8294	0.498454	-24.7363	0.36999	-33.7159	0.309811	-51.9201	0.319144	-0.180784	0.931265	20.431
-51.1436	0.400926	-25.1279	0.453356	-26.2117	0.343124	-34.5635	0.295101	-50.7435	0.30527	0.407016	0.943325	22.4693
-50.7774	0.395095	-22.8943	0.437746	-26.7278	0.335284	-34.9234	0.291109	-50.467	0.3019	0.593097	0.833242	23.0082
-51.423	0.406626	-28.1528	0.465532	-25.8512	0.350084	-34.4187	0.299247	-51.0076	0.309353	0.255212	0.964296	22.0665
-52.1094	0.417634	-35.304	0.487777	-25.0738	0.363429	-33.8944	0.306194	-51.5622	0.315478	-0.0350804	0.971249	21.0156
-51.8845	0.414013	-33.1461	0.480925	-25.3113	0.359163	-34.0515	0.303941	-51.3803	0.313478	0.057249	0.980454	21.3636
-52.5662	0.426255	-39.2696	0.502259	-24.5979	0.373195	-33.675	0.311793	-52.0022	0.321041	-0.242406	0.890701	20.3157
-51.4038	0.4059	-27.5575	0.464054	-25.8918	0.34907	-34.4179	0.298556	-50.9841	0.308644	0.275021	0.966422	22.0859
-50.4419	0.390197	-22.0942	0.422852	-27.2353	0.328312	-35.3097	0.287748	-50.2443	0.299286	0.774536	0.662994	23.4939
-52.6979	0.428835	-40.0153	0.506226	-24.4788	0.375809	-33.6349	0.313332	-52.1494	0.322726	-0.299414	0.858447	20.1072
-51.0808	0.400766	-24.6213	0.451502	-26.3186	0.342343	-34.7149	0.295121	-50.7369	0.305724	0.426449	0.910796	22.5655
-51.9259	0.414934	-33.8903	0.482644	-25.2536	0.360414	-34.0297	0.304707	-51.4125	0.314184	0.0325435	0.974145	21.3098
-50.8803	0.396567	-23.3678	0.442159	-26.5761	0.337399	-34.8012	0.29211	-50.534	0.30265	0.540829	0.875539	22.855
-51.1151	0.40084	-25.0749	0.452852	-26.2437	0.342982	-34.612	0.295197	-50.7314	0.305474	0.411928	0.934498	22.5179
-51.3876	0.405889	-27.5604	0.463863	-25.905	0.349047	-34.4443	0.298637	-50.9812	0.308805	0.27653	0.961813	22.1125
-51.7581	0.411669	-31.3635	0.476329	-25.4761	0.356197	-34.1466	0.30233	-51.2619	0.311959	0.119479	0.985388	21.552
-52.5746	0.425966	-38.964	0.5019	-24.6091	0.372616	-33.6551	0.311314	-52.0089	0.320555	-0.233596	0.903829	20.2878
-50.2279	0.387146	-22.0172	0.41295	-27.5817	0.323767	-35.5832	0.285588	-50.1092	0.297668	0.898202	0.525922	23.7942
-50.9218	0.398276	-23.6101	0.444924	-26.5356	0.339028	-34.8672	0.293433	-50.621	0.30431	0.504442	0.867504	22.7996
-51.4831	0.407058	-28.3196	0.466747	-25.7935	0.35052	-34.3442	0.299236	-51.0468	0.309217	0.242143	0.976265	21.9627
-52.1191	0.418175	-35.496	0.488423	-25.0589	0.363919	-33.9167	0.306568	-51.5988	0.316029	-0.0450289	0.961137	21.0024
-52.3335	0.421739	-37.4597	0.494922	-24.8312	0.368196	-33.7714	0.308868	-51.7693	0.318067	-0.136145	0.940254	20.6736
-52.5626	0.425703	-38.7492	0.501417	-24.633	0.372184	-33.6695	0.311089	-51.9982	0.320358	-0.225439	0.909008	20.3038
-52.3432	0.421839	-37.4987	0.495139	-24.8229	0.368312	-33.7597	0.308908	-51.7755	0.318078	-0.138928	0.940974	20.6562
-52.7419	0.428632	-40.18	0.506663	-24.4329	0.375953	-33.5307	0.313058	-52.1272	0.321979	-0.30366	0.87428	20.0296
-50.107	0.383746	-22.1311	0.405936	-27.7356	0.320058	-35.5448	0.282919	-49.9591	0.294705	0.989932	0.487296	23.9576
-52.0649	0.417141	-35.1662	0.4868	-25.1068	0.362973	-33.9301	0.306025	-51.5301	0.315373	-0.0233809	0.968622	21.0915
-51.2948	0.403957	-26.4321	0.459777	-26.0317	0.346684	-34.4974	0.29726	-50.8831	0.307414	0.327786	0.956416	22.2484
-51.3091	0.404101	-26.7747	0.460515	-25.9964	0.347111	-34.4588	0.297416	-50.8851	0.30745	0.319044	0.964153	22.2302
-52.1563	0.417945	-35.6066	0.488732	-25.02	0.363896	-33.823	0.306215	-51.586	0.315329	-0.0467125	0.978842	20.9343
-52.2982	0.420934	-37.5257	0.493931	-24.8375	0.367755	-33.7458	0.308495	-51.7124	0.317489	-0.124186	0.947313	20.7348
-52.1313	0.418175	-35.6262	0.488662	-25.0465	0.364073	-33.8918	0.306607	-51.5859	0.315911	-0.0480726	0.965316	20.9864
-50.8424	0.396235	-23.1631	0.440667	-26.6369	0.336719	-34.8686	0.291878	-50.5263	0.302622	0.557775	0.855049	22.9109
-52.308	0.421059	-36.9733	0.493783	-24.8716	0.367251	-33.7797	0.308273	-51.7467	0.317491	-0.118096	0.950695	20.7039
-51.4581	0.406454	-28.3332	0.465992	-25.8057	0.350174	-34.3257	0.298979	-50.997	0.30877	0.251587	0.981815	22.0084
-51.3299	0.40454	-27.0277	0.461444	-25.9693	0.347659	-34.4498	0.297751	-50.9032	0.307776	0.307389	0.965031	22.2021
-50.691	0.393607	-22.5475	0.433558	-26.8575	0.333208	-35.003	0.289975	-50.409	0.30094	0.644022	0.795472	23.1271
-50.3003	0.386699	-22.0212	0.414813	-27.436	0.324188	-35.334	0.285021	-50.0885	0.296414	0.879455	0.597952	23.6858
-50.8474	0.396106	-23.2445	0.440916	-26.6188	0.336811	-34.8334	0.291834	-50.5101	0.302427	0.555477	0.865533	22.9056
-52.334	0.421448	-36.9492	0.494359	-24.86	0.367461	-33.7749	0.308378	-51.7788	0.317663	-0.12454	0.95001	20.6569
-52.6714	0.427482	-39.4177	0.504463	-24.5291	0.374153	-33.6024	0.312123	-52.0941	0.321321	-0.268506	0.893012	20.1294
-50.8383	0.395876	-23.2398	0.440553	-26.6238	0.336625	-34.8299	0.29169	-50.4964	0.302247	0.56015	0.865497	22.9226
-50.8771	0.397289	-23.4707	0.443066	-26.5824	0.33806	-34.8723	0.292811	-50.5618	0.303579	0.527702	0.864681	22.8699
-51.9053	0.415038	-33.9222	0.482525	-25.2718	0.360506	-34.0757	0.304947	-51.4096	0.314552	0.0324044	0.965372	21.3495
-51.5567	0.408197	-29.1706	0.469363	-25.7033	0.352067	-34.2749	0.300049	-51.0926	0.309846	0.209184	0.982913	21.8545
-50.8358	0.396224	-23.1079	0.440382	-26.654	0.336614	-34.8905	0.291894	-50.5228	0.302679	0.560718	0.849119	22.9203
-51.9287	0.413962	-33.3555	0.481526	-25.2639	0.359361	-33.9583	0.303744	-51.3727	0.312935	0.0513869	0.996	21.2888
-52.6507	0.427415	-39.2958	0.504101	-24.5552	0.373942	-33.6444	0.312143	-52.0895	0.321476	-0.263692	0.890059	20.165
-50.4142	0.38896	-22.0518	0.420566	-27.2716	0.327005	-35.2663	0.2867	-50.1898	0.298047	0.805648	0.656366	23.5263
-51.5993	0.408773	-29.6021	0.470717	-25.6511	0.352804	-34.2314	0.300372	-51.1244	0.310094	0.192494	0.987988	21.7879
-50.7031	0.393999	-22.5438	0.434099	-26.8526	0.333514	-35.023	0.290246	-50.4288	0.301292	0.636716	0.792836	23.1089
-51.9099	0.414406	-33.5527	0.48181	-25.2754	0.359782	-34.0246	0.304261	-51.3907	0.313699	0.0448958	0.980607	21.3286
-50.3459	0.387671	-22.0389	0.41738	-27.3622	0.325453	-35.303	0.285776	-50.1321	0.297151	0.846439	0.625478	23.6241
-50.5318	0.390684	-22.178	0.425814	-27.09	0.329432	-35.1293	0.28786	-50.2738	0.298971	0.740356	0.722328	23.3555
-51.9609	0.414895	-33.4439	0.482696	-25.2499	0.360025	-33.9906	0.304283	-51.4347	0.313712	0.0358229	0.984924	21.2357
-50.3171	0.387593	-22.0334	0.416404	-27.4124	0.325101	-35.3754	0.285773	-50.1295	0.29734	0.857669	0.601351	23.6677
-50.2184	0.38592	-22.0312	0.411354	-27.5789	0.322712	-35.4824	0.284518	-50.0564	0.296264	0.921395	0.537353	23.8015
-52.3264	0.42129	-37.4366	0.494473	-24.8301	0.367901	-33.7394	0.308566	-51.7414	0.317597	-0.129664	0.948492	20.6839
-52.6244	0.42665	-38.9468	0.502982	-24.5895	0.373036	-33.6411	0.311542	-52.0558	0.320815	-0.245839	0.904399	20.1999
-51.1174	0.400673	-24.8038	0.452236	-26.2646	0.342567	-34.6194	0.294937	-50.7297	0.305233	0.419746	0.930872	22.5073
-51.2992	0.403158	-26.514	0.459258	-26.0022	0.346227	-34.3972	0.296589	-50.8431	0.306389	0.336728	0.977126	22.2368
-52.6809	0.428344	-40.1219	0.505739	-24.4722	0.3757	-33.6051	0.31317	-52.1061	0.322337	-0.294555	0.861553	20.1411
-52.2346	0.419642	-36.0506	0.49125	-24.9639	0.365417	-33.8276	0.307236	-51.6848	0.316539	-0.0808355	0.963598	20.8103
-51.0722	0.399844	-24.398	0.450133	-26.3296	0.341437	-34.6597	0.294307	-50.6946	0.30468	0.44513	0.919844	22.5718
-52.0361	0.416414	-34.7951	0.485656	-25.1375	0.362164	-33.9297	0.305482	-51.496	0.314786	-0.00689538	0.976684	21.1309
-51.9385	0.414231	-33.1425	0.481703	-25.2719	0.359329	-33.979	0.303777	-51.4041	0.313132	0.0499861	0.992608	21.2657
-50.8743	0.396483	-23.2906	0.44176	-26.5906	0.337187	-34.8128	0.292005	-50.5366	0.302599	0.54549	0.87073	22.8606
-50.5445	0.390882	-22.1492	0.426026	-27.0838	0.329507	-35.1309	0.287897	-50.2933	0.299069	0.737684	0.720554	23.332
-50.7478	0.394824	-22.7615	0.436547	-26.7793	0.33475	-34.9765	0.290943	-50.4552	0.301865	0.606786	0.816674	23.0492
-50.1481	0.384269	-22.1038	0.407846	-27.6638	0.320926	-35.4853	0.283308	-49.9776	0.29495	0.966822	0.514302	23.9033
-52.038	0.416265	-34.7659	0.485544	-25.1364	0.36207	-33.9158	0.305377	-51.4833	0.314591	-0.00491938	0.980071	21.1303
-51.414	0.405992	-27.7687	0.46449	-25.8711	0.349324	-34.3962	0.298648	-50.9827	0.308658	0.269824	0.970765	22.0723
-52.577	0.425743	-38.73	0.501581	-24.6218	0.372183	-33.6481	0.310993	-52.0091	0.320231	-0.226613	0.912298	20.2753
-52.0572	0.416831	-34.839	0.486258	-25.128	0.362487	-33.9334	0.305716	-51.5204	0.315065	-0.0145824	0.973479	21.0976
-52.3867	0.422564	-37.2334	0.496004	-24.8222	0.368477	-33.7777	0.309055	-51.8413	0.318447	-0.147108	0.938648	20.5749
-52.273	0.420179	-36.3767	0.492303	-24.9234	0.36609	-33.7963	0.30756	-51.7089	0.316779	-0.095275	0.961913	20.7506
-50.1554	0.385063	-22.0706	0.408632	-27.68	0.321491	-35.5604	0.283971	-50.0124	0.295843	0.954837	0.501297	23.892
-52.4262	0.423164	-37.9172	0.497364	-24.7528	0.369599	-33.7185	0.309578	-51.8567	0.318769	-0.168621	0.933178	20.5205
-50.8553	0.396489	-23.2821	0.441484	-26.6148	0.337162	-34.8557	0.292153	-50.5259	0.302819	0.547873	0.862348	22.8979
-50.7538	0.394253	-22.7395	0.435987	-26.7618	0.334294	-34.9064	0.290372	-50.4369	0.301096	0.61565	0.827465	23.0363
-50.7091	0.393239	-22.4924	0.43323	-26.8385	0.332859	-34.9377	0.289497	-50.402	0.300289	0.649806	0.804938	23.0908
-51.6754	0.410094	-30.6168	0.47352	-25.5541	0.354524	-34.1724	0.301306	-51.1829	0.310914	0.156103	0.990376	21.6768
-52.4927	0.424569	-38.4341	0.499538	-24.6873	0.371075	-33.7034	0.310477	-51.9336	0.319756	-0.200085	0.916336	20.4193
-51.431	0.405635	-28.1404	0.464799	-25.8255	0.349446	-34.3039	0.298416	-50.9504	0.308059	0.267483	0.989461	22.0488
-50.7022	0.393951	-22.5128	0.433887	-26.8578	0.333392	-35.0248	0.290164	-50.4322	0.301235	0.639354	0.790145	23.108
-50.8577	0.3963	-23.2181	0.441142	-26.6164	0.336925	-34.8408	0.29193	-50.5213	0.302556	0.55254	0.863307	22.8895
-50.354	0.387879	-22.0304	0.417665	-27.3585	0.325625	-35.3149	0.285925	-50.1395	0.297328	0.842503	0.623535	23.6137
-50.6069	0.392451	-22.3031	0.429764	-26.9915	0.33144	-35.1147	0.289166	-50.3581	0.30037	0.689781	0.749524	23.2484
-52.2179	0.419606	-36.1641	0.491103	-24.9686	0.365499	-33.8464	0.307362	-51.6745	0.316697	-0.0805616	0.958363	20.845
-50.6258	0.392703	-22.3103	0.430372	-26.9727	0.331712	-35.1013	0.289304	-50.3705	0.300483	0.682384	0.755036	23.2181
-51.8422	0.412648	-32.2097	0.478679	-25.3748	0.357524	-34.0447	0.30283	-51.3176	0.312242	0.0897672	0.994194	21.4165
-52.7025	0.428276	-39.8445	0.505729	-24.4835	0.375247	-33.5898	0.312807	-52.1211	0.321972	-0.289445	0.876881	20.09
-50.8104	0.395645	-23.1461	0.439649	-26.663	0.336234	-34.8735	0.291584	-50.4848	0.30225	0.570404	0.853763	22.9653
-51.7695	0.411342	-31.8564	0.476563	-25.43	0.356376	-34.0628	0.302146	-51.2334	0.311451	0.116716	1	21.5364
-51.8662	0.413162	-32.5863	0.479643	-25.3425	0.35817	-34.0311	0.303208	-51.3421	0.312617	0.0764474	0.991913	21.3828
-51.8441	0.412599	-32.3558	0.478779	-25.3647	0.357627	-34.0285	0.302849	-51.307	0.312173	0.0882493	0.996832	21.4176
-51.3126	0.404156	-27.0229	0.460919	-25.9793	0.347396	-34.4432	0.297565	-50.8739	0.3075	0.314001	0.968221	22.2308
-51.3386	0.404585	-27.3326	0.461959	-25.9424	0.347982	-34.418	0.297864	-50.8943	0.307756	0.301223	0.971895	22.1941
-50.6172	0.391841	-22.3784	0.429811	-26.95	0.331278	-35.0118	0.288712	-50.3176	0.29954	0.691668	0.776013	23.2361
-50.1339	0.384697	-22.0891	0.407419	-27.7152	0.320904	-35.5854	0.28363	-50.0066	0.295593	0.969925	0.485087	23.9186
-52.3137	0.421282	-36.5053	0.493714	-24.9018	0.366887	-33.823	0.308163	-51.7862	0.31766	-0.114178	0.949178	20.6822
-51.0101	0.398525	-24.063	0.447453	-26.4001	0.340021	-34.6727	0.293421	-50.6257	0.303715	0.478092	0.914089	22.6646
-52.1679	0.418522	-35.5859	0.489317	-25.0274	0.364282	-33.8657	0.306645	-51.6137	0.315917	-0.0549674	0.968512	20.9209
-51.0503	0.398909	-24.3595	0.448976	-26.3345	0.340742	-34.603	0.293653	-50.6427	0.303772	0.460797	0.931283	22.6055
-51.3844	0.404903	-27.3041	0.462715	-25.907	0.348181	-34.3676	0.297791	-50.9299	0.307629	0.293491	0.979404	22.1101
-52.1206	0.41714	-34.7689	0.48715	-25.0865	0.362643	-33.8591	0.30552	-51.5558	0.314713	-0.0225579	0.98567	20.9815
-50.2237	0.385096	-22.0604	0.411065	-27.5393	0.322334	-35.3663	0.283872	-50.0092	0.295225	0.927785	0.565207	23.7973
-52.2887	0.420371	-36.8038	0.492895	-24.8846	0.366627	-33.7596	0.307774	-51.7095	0.316858	-0.104997	0.960808	20.7325
-51.7049	0.410108	-30.5003	0.473761	-25.5348	0.354451	-34.1275	0.301079	-51.197	0.310591	0.154953	0.998264	21.6209
-51.3284	0.403668	-26.6869	0.460262	-25.9722	0.346755	-34.3827	0.296883	-50.8742	0.306698	0.324382	0.97851	22.1908
-51.1295	0.400395	-25.069	0.452636	-26.2209	0.342694	-34.5391	0.29474	-50.7109	0.304773	0.416607	0.949214	22.489
-50.4814	0.390418	-22.1207	0.424139	-27.1728	0.328803	-35.2333	0.287807	-50.2558	0.299158	0.759555	0.68867	23.4333
-51.192	0.401892	-25.4475	0.455329	-26.16	0.344197	-34.549	0.295772	-50.788	0.305952	0.382698	0.946836	22.3984
-50.1165	0.383899	-22.1204	0.406452	-27.7205	0.320299	-35.5349	0.283058	-49.9613	0.294805	0.983647	0.494248	23.9459
-51.1106	0.401209	-25.0588	0.453094	-26.2599	0.343216	-34.6653	0.295547	-50.7436	0.305979	0.407666	0.924539	22.5284
-50.7403	0.39414	-22.622	0.435167	-26.794	0.333899	-34.9449	0.290216	-50.4407	0.301081	0.625117	0.813558	23.0513
-51.471	0.406022	-27.9138	0.465333	-25.8112	0.34953	-34.2861	0.298385	-50.9918	0.308074	0.262083	0.9904	21.9735
-52.6015	0.425651	-38.9462	0.501929	-24.5872	0.372409	-33.582	0.310911	-51.9926	0.319851	-0.231272	0.920098	20.2356
-51.8779	0.41377	-32.5742	0.480267	-25.3474	0.358548	-34.0752	0.303618	-51.3774	0.313231	0.0677913	0.982101	21.3642
-52.5318	0.424679	-38.181	0.499889	-24.6835	0.370875	-33.6676	0.310223	-51.9551	0.319419	-0.200329	0.928831	20.3401
-51.4903	0.406395	-27.8029	0.465739	-25.8081	0.349681	-34.2975	0.29851	-51.0228	0.308307	0.257233	0.986471	21.9388
-51.6265	0.40883	-29.8285	0.471275	-25.6184	0.353057	-34.1771	0.300358	-51.1212	0.309879	0.18645	0.997406	21.745
-51.379	0.404459	-27.0972	0.462038	-25.9161	0.34772	-34.346	0.297404	-50.9091	0.307139	0.30277	0.983911	22.1153
-50.694	0.393291	-22.5423	0.433289	-26.8479	0.332983	-34.9644	0.289685	-50.3945	0.300522	0.648386	0.802431	23.1214
-51.1197	0.399976	-24.7444	0.451537	-26.2493	0.342018	-34.5439	0.294286	-50.703	0.304345	0.430388	0.944651	22.4972
-52.3578	0.421647	-36.9066	0.494741	-24.8484	0.36754	-33.7592	0.308358	-51.7978	0.317629	-0.12813	0.952711	20.6138
-50.5378	0.390107	-22.1317	0.425013	-27.0841	0.328846	-35.0701	0.287241	-50.2562	0.298191	0.752329	0.727906	23.3376
-50.901	0.396677	-23.4138	0.442667	-26.549	0.33758	-34.767	0.292097	-50.5445	0.302566	0.53541	0.883182	22.8224
-52.1347	0.417318	-34.982	0.487577	-25.0653	0.362935	-33.8377	0.305634	-51.5652	0.314775	-0.0286027	0.986182	20.9582
-50.439	0.389277	-22.0914	0.421824	-27.2229	0.32757	-35.2228	0.286929	-50.2046	0.298188	0.790087	0.676411	23.4921
-50.5846	0.391152	-22.2191	0.427543	-27.0161	0.33013	-35.0506	0.288043	-50.3029	0.298999	0.719981	0.748827	23.2727
-52.5862	0.425693	-38.8363	0.501728	-24.6094	0.372293	-33.6236	0.31099	-51.9952	0.320078	-0.22867	0.915933	20.2618
-51.1509	0.401098	-25.115	0.45358	-26.2121	0.343252	-34.5724	0.295227	-50.748	0.305409	0.404092	0.941653	22.4591
-52.3573	0.42198	-37.5489	0.495437	-24.8126	0.368452	-33.7472	0.308955	-51.7836	0.318093	-0.142525	0.942019	20.6325
-52.3794	0.421957	-37.019	0.495302	-24.8303	0.367867	-33.7428	0.30852	-51.8158	0.317767	-0.135559	0.951758	20.5783
-50.404	0.388186	-22.0795	0.419812	-27.2618	0.326487	-35.1975	0.286118	-50.1486	0.297214	0.81699	0.669333	23.5426
-52.1594	0.418127	-35.6741	0.488952	-25.0179	0.364079	-33.8319	0.306376	-51.5938	0.315523	-0.0502101	0.975396	20.9316
-50.4184	0.388847	-22.055	0.42058	-27.2625	0.326967	-35.2444	0.286599	-50.1826	0.297869	0.805995	0.661628	23.5199
-51.5561	0.407812	-29.3527	0.469213	-25.6847	0.351957	-34.227	0.299801	-51.0648	0.309392	0.211868	0.993834	21.8566
-50.5285	0.390908	-22.1428	0.42575	-27.1077	0.329454	-35.1688	0.288006	-50.2894	0.299266	0.740308	0.712108	23.3571
-51.8898	0.413376	-32.6301	0.480103	-25.3247	0.35834	-34.01	0.303232	-51.3594	0.312612	0.0713803	0.994662	21.3408
-50.9476	0.39786	-23.8631	0.445587	-26.4731	0.339193	-34.7447	0.293134	-50.5847	0.303559	0.499418	0.898012	22.7644
-51.6898	0.40998	-30.6699	0.473623	-25.5356	0.354499	-34.131	0.301135	-51.1797	0.310613	0.155798	0.997637	21.6505
-50.4758	0.389412	-22.1127	0.422971	-27.1657	0.32799	-35.1441	0.286949	-50.2077	0.297987	0.776987	0.702259	23.436
-51.3379	0.403854	-27.1648	0.461131	-25.9363	0.347339	-34.3526	0.297185	-50.8646	0.306855	0.313556	0.985385	22.1866
-52.0858	0.416798	-34.4448	0.486288	-25.1299	0.362142	-33.9062	0.305378	-51.5356	0.314678	-0.0113748	0.982622	21.038
-51.8884	0.413639	-32.7746	0.480422	-25.3252	0.358653	-34.0314	0.303539	-51.363	0.312966	0.065987	0.989077	21.3491
-52.4916	0.424395	-38.3184	0.499321	-24.6944	0.370832	-33.6958	0.310293	-51.9286	0.319545	-0.195904	0.921621	20.4164
-51.8735	0.413057	-33.0053	0.479941	-25.3129	0.358456	-33.9857	0.303252	-51.3184	0.312433	0.0719107	0.99904	21.3762
-52.3531	0.421408	-36.7253	0.494397	-24.8631	0.367239	-33.7574	0.308172	-51.7825	0.317387	-0.122383	0.957633	20.6189
-51.114	0.400222	-24.9433	0.452078	-26.2464	0.342436	-34.566	0.294672	-50.6954	0.304734	0.423015	0.943832	22.516
-50.2496	0.38635	-22.0118	0.412573	-27.5352	0.323252	-35.4513	0.284766	-50.0801	0.296475	0.906393	0.552069	23.7551
-50.2307	0.38469	-22.0522	0.410565	-27.5236	0.321916	-35.3137	0.283365	-50.0078	0.294637	0.93569	0.570801	23.7766
-51.2947	0.403265	-26.7285	0.459584	-25.9956	0.346512	-34.4038	0.296819	-50.8343	0.306589	0.332136	0.977159	22.2516
-52.0458	0.416144	-34.6054	0.485416	-25.1389	0.361859	-33.8997	0.305182	-51.4825	0.314344	-0.00180518	0.984869	21.1108
-51.3908	0.405348	-27.5493	0.463449	-25.8937	0.34871	-34.3845	0.298211	-50.9467	0.308118	0.283285	0.974923	22.1069
-51.9821	0.414823	-34.0937	0.483311	-25.1929	0.36054	-33.91	0.304335	-51.4111	0.31342	0.0268348	0.994931	21.2097
-52.3457	0.421066	-36.9199	0.49416	-24.8462	0.367207	-33.7215	0.30801	-51.7573	0.317059	-0.120207	0.96233	20.6336
-52.6781	0.427512	-39.589	0.504671	-24.5127	0.37441	-33.583	0.312234	-52.0824	0.3213	-0.272644	0.891498	20.1237
-51.2092	0.401599	-25.3979	0.455203	-26.1394	0.343957	-34.489	0.295382	-50.7826	0.305399	0.385995	0.95781	22.3641
-52.4713	0.423679	-37.91	0.49827	-24.7306	0.369936	-33.6924	0.309706	-51.8947	0.318877	-0.178684	0.93574	20.4397
-51.4193	0.405263	-27.6405	0.463812	-25.8611	0.348765	-34.3193	0.298012	-50.9433	0.307707	0.280463	0.987316	22.0575
-51.2185	0.402008	-25.4644	0.455765	-26.1341	0.344311	-34.5087	0.295692	-50.8039	0.3058	0.378404	0.953316	22.3507
-50.9227	0.396785	-23.5451	0.44344	-26.511	0.337906	-34.719	0.292145	-50.5476	0.302479	0.527029	0.896061	22.7904
-52.0784	0.41642	-34.6018	0.485989	-25.1172	0.362027	-33.8714	0.305169	-51.5088	0.314306	-0.00775946	0.988819	21.0516
-51.6921	0.409839	-30.3327	0.473269	-25.5502	0.354148	-34.1302	0.300898	-51.1832	0.310396	0.161406	0.999438	21.6392
-52.0374	0.41592	-34.4758	0.485044	-25.1478	0.361565	-33.9015	0.304973	-51.4767	0.314151	0.00376904	0.9875	21.1205
-52.4202	0.422719	-37.6446	0.496767	-24.7708	0.369027	-33.7058	0.30916	-51.8386	0.318275	-0.158164	0.94362	20.5223
-50.3026	0.386085	-22.0383	0.414363	-27.414	0.323783	-35.2593	0.284474	-50.0616	0.295643	0.88717	0.612876	23.6805
-51.277	0.402762	-26.3517	0.458448	-26.0283	0.345799	-34.4106	0.296362	-50.8172	0.306145	0.346652	0.975722	22.272
-51.4274	0.405037	-27.6828	0.463758	-25.8462	0.348665	-34.2795	0.297799	-50.93	0.307345	0.282168	0.995252	22.0431
-50.8507	0.39518	-23.1567	0.439834	-26.6074	0.336025	-34.7439	0.290977	-50.4686	0.301257	0.571407	0.879704	22.894
-50.187	0.384916	-22.0685	0.409631	-27.6095	0.321769	-35.4522	0.283781	-50.0043	0.29536	0.944521	0.534458	23.8483
-51.2825	0.40267	-26.1488	0.45815	-26.0365	0.345559	-34.4069	0.296184	-50.8201	0.305963	0.350729	0.974973	22.2593
-50.7852	0.394559	-22.8312	0.437128	-26.717	0.334778	-34.8615	0.290533	-50.4506	0.301149	0.602562	0.843016	22.9868
-51.353	0.403571	-26.4461	0.460144	-25.9661	0.34649	-34.3479	0.296571	-50.8803	0.306299	0.327404	0.983931	22.1422
-52.5739	0.425131	-38.4911	0.50092	-24.6362	0.371515	-33.6157	0.310446	-51.9773	0.3195	-0.214513	0.929566	20.2701
-52.3338	0.420684	-36.5597	0.493492	-24.8736	0.366596	-33.7283	0.307632	-51.7466	0.316702	-0.109102	0.969343	20.643
-52.4579	0.423928	-38.3113	0.498574	-24.7161	0.370584	-33.7141	0.310232	-51.8795	0.319384	-0.187555	0.920653	20.4814
-50.9	0.396823	-23.3839	0.442687	-26.5563	0.337623	-34.7868	0.292192	-50.5556	0.302749	0.534613	0.87796	22.8224
-50.1904	0.384827	-22.0604	0.409407	-27.6079	0.321606	-35.4402	0.283613	-50.011	0.295202	0.947745	0.533097	23.8374
-51.9043	0.413487	-32.5104	0.480278	-25.3215	0.358338	-34.0021	0.3032	-51.3716	0.312581	0.0700295	0.995905	21.3141
-51.3909	0.404166	-26.9562	0.461748	-25.9078	0.347396	-34.3037	0.297022	-50.9033	0.306638	0.307902	0.991937	22.0884
-51.4615	0.405712	-27.8237	0.464874	-25.8203	0.34925	-34.2755	0.298174	-50.9734	0.307796	0.268187	0.993459	21.9866
-52.5255	0.424936	-38.6332	0.500324	-24.6565	0.371571	-33.6695	0.310693	-51.9463	0.319846	-0.210836	0.915955	20.3666
-50.335	0.386989	-22.0298	0.416211	-27.3764	0.324778	-35.2684	0.2852	-50.0994	0.296429	0.862552	0.623686	23.6363
-50.3232	0.38697	-22.0361	0.415932	-27.3921	0.324682	-35.297	0.285218	-50.0982	0.296524	0.865719	0.616367	23.6557
-51.9939	0.415164	-33.8671	0.48357	-25.2057	0.360568	-33.9378	0.304458	-51.4396	0.313694	0.0243623	0.99062	21.1857
-50.1078	0.383182	-22.1338	0.405268	-27.7248	0.319555	-35.4861	0.282354	-49.9424	0.293997	1	0.495488	23.9501
-51.9232	0.413878	-32.9272	0.4811	-25.2904	0.358932	-33.9832	0.303533	-51.3852	0.312865	0.0583237	0.995063	21.288
-50.6283	0.391976	-22.415	0.430361	-26.9319	0.331536	-34.9945	0.288836	-50.3185	0.299601	0.685044	0.784141	23.2213
