# Supplementary material for: Learning emergent partial differential equations in a learned emergent space
Source: Nat Commun. 2022 Jun 9;13:3318. doi: 10.1038/s41467-022-30628-6 (PMC9184577; doi:10.1038/s41467-022-30628-6)
Supplement: Supplementary file 2 — Source Data [file 41467_2022_30628_MOESM2_ESM.zip › figure_source/Source_Data_Figure_6c.xlsx]

## Sheet: Figure 2c
i	phi_1	phi_2	x
0	0.087533	0.00385419	18.75
1	-0.0764727	0.0443302	51.25
2	-0.0833074	0.0288419	53.75
3	-0.0673278	-0.0570299	66.875
4	-0.0767099	-0.0431744	64.375
5	0.0503246	0.0730047	30.9375
6	0.0100849	0.088557	36.875
7	-0.019273	0.0871306	40.9375
8	-0.0848117	-0.0228218	61.25
9	0.0875856	0.00171791	18.4375
10	0.0834016	-0.0266153	14.0625
11	-0.0564622	0.0686018	46.875
12	-0.0198351	-0.0866718	75
13	-0.0361557	-0.0810509	72.5
14	-0.040055	0.0796073	44.0625
15	-0.0742489	0.0480722	50.625
16	0.0870811	0.0101913	19.6875
17	-0.0873102	0.0104497	56.5625
18	-0.0171074	0.0875845	40.625
19	0.0015735	-0.0889309	78.125
20	-0.0664091	0.058702	48.75
21	0.0788668	0.0391582	24.375
22	-0.0813556	-0.0333013	62.8125
23	-0.0864122	0.0166656	55.625
24	0.0779602	0.0409928	24.6875
25	-0.00362478	0.0891417	38.75
26	0.0875884	-0.000386989	18.125
27	0.0167614	-0.0872624	0.3125
28	-0.0530369	-0.0708481	69.6875
29	-0.0877809	-0.0029832	58.4375
30	-0.0705833	0.0534589	49.6875
31	0.0797145	0.0373383	24.0625
32	-0.0876839	0.00600255	57.1875
33	-0.0114251	-0.088208	76.25
34	0.044665	0.0766861	31.875
35	-0.0513	0.0726662	45.9375
36	0.0608926	-0.0635952	7.8125
37	0.0559645	-0.0681403	6.875
38	0.0188873	-0.0868088	0.625
39	0.04598	-0.0755237	5
40	-0.0842087	-0.0249988	61.5625
41	0.0868405	0.0122271	20
42	0.0858836	-0.0169301	15.625
43	-0.0598728	0.0655454	47.5
44	-0.0615852	0.0638866	47.8125
45	-0.0614425	-0.0634813	68.125
46	0.0812592	0.033703	23.4375
47	-0.0870554	0.0125607	56.25
48	-0.00134982	0.0891957	38.4375
49	0.0441907	-0.0766274	4.6875
50	0.0748595	0.0465828	25.625
51	0.0737359	0.0483989	25.9375
52	-0.00701138	-0.0886746	76.875
53	-0.0342406	0.0823367	43.125
54	0.0769922	0.0428416	25
55	-0.0828844	-0.0291811	62.1875
56	0.064753	0.0601974	28.125
57	0.0874533	-0.00446992	17.5
58	0.0102464	-0.0883121	79.375
59	0.0509903	-0.0720961	5.9375
60	-0.0104337	0.088623	39.6875
61	0.08273	-0.0286528	13.75
62	-0.0341114	-0.0819597	72.8125
63	0.0854638	0.0200626	21.25
64	-0.0756667	-0.0450288	64.6875
65	-0.0457587	0.0763823	45
66	-0.0381801	-0.0800885	72.1875
67	0.0654718	-0.0586945	8.75
68	0.00587258	-0.0887338	78.75
69	0.00369756	-0.0888605	78.4375
70	0.0839397	0.0259564	22.1875
71	-0.0745941	-0.0468339	65
72	-0.0793781	0.0386925	52.1875
73	0.0125057	0.0882295	36.5625
74	-0.0280616	0.0846804	42.1875
75	0.0383756	0.080111	32.8125
76	-0.0259014	0.0853753	41.875
77	-0.0476455	0.0751853	45.3125
78	0.0868842	-0.010715	16.5625
79	0.0080738	-0.0885495	79.0625
80	0.0785634	-0.0387898	12.1875
81	0.0493674	-0.073264	5.625
82	-0.0850985	0.0227182	54.6875
83	-0.0301835	0.0839364	42.5
84	-0.0477801	-0.0745985	70.625
85	-0.0630038	-0.0618906	67.8125
86	0.023037	-0.0857594	1.25
87	0.0833359	0.0279171	22.5
88	-0.015698	-0.0875359	75.625
89	-0.063274	0.0621624	48.125
90	0.0862369	0.0161787	20.625
91	0.0812149	-0.0327525	13.125
92	-0.0753873	0.0462089	50.9375
93	0.0538327	0.0703935	30.3125
94	0.0576306	-0.0666788	7.1875
95	-0.054762	-0.0694834	69.375
96	-0.0872922	-0.00952603	59.375
97	0.00309784	0.0891276	37.8125
98	0.0586344	0.0663371	29.375
99	0.0236716	0.085818	35
100	0.0720378	-0.0501344	10.3125
101	-0.0218425	-0.0861743	74.6875
102	0.0297736	0.0838202	34.0625
103	-0.0876708	-0.00516597	58.75
104	-0.0877916	0.00372687	57.5
105	0.0682415	-0.0553407	9.375
106	-0.0784715	0.0405615	51.875
107	0.0662113	0.0585421	27.8125
108	0.0639862	-0.0603652	8.4375
109	-0.0678593	0.056971	49.0625
110	0.0803789	-0.0347875	12.8125
111	0.0327142	-0.0824142	2.8125
112	0.086559	0.0142189	20.3125
113	-0.0777179	-0.0412776	64.0625
114	-0.0805104	-0.0353479	63.125
115	-0.065946	-0.0586625	67.1875
116	-0.0875089	-0.00733518	59.0625
117	-0.00922677	-0.0884688	76.5625
118	0.0865897	-0.0128513	16.25
119	-0.0421497	-0.0780116	71.5625
120	0.0850048	0.0220211	21.5625
121	0.0875436	-0.00244509	17.8125
122	0.0819858	0.0318169	23.125
123	-0.0825963	0.0309024	53.4375
124	-0.0835657	-0.0271178	61.875
125	0.0194287	0.0869152	35.625
126	-0.0686586	-0.0553783	66.5625
127	0.00535249	0.0890049	37.5
128	0.036586	-0.080696	3.4375
129	-0.0645075	-0.0602807	67.5
130	-0.0214851	0.0866065	41.25
131	-0.0564874	-0.0680469	69.0625
132	0.0755187	-0.0445568	11.25
133	0.0570489	0.0677435	29.6875
134	0.0466148	0.0754871	31.5625
135	0.0124053	-0.0880205	79.6875
136	-0.00818424	0.0888542	39.375
137	0.0726018	0.0501382	26.25
138	0.060203	0.0648758	29.0625
139	-0.0863068	-0.0161657	60.3125
140	-0.0322411	0.083155	42.8125
141	-0.0730604	0.0499143	50.3125
142	-0.0796217	-0.0373596	63.4375
143	-0.0149343	0.0879815	40.3125
144	0.08743	0.00599589	19.0625
145	-0.0581862	-0.0665586	68.75
146	0.0872786	0.00811176	19.375
147	-0.0821503	-0.0312363	62.5
148	-0.0513159	-0.0721413	70
149	0.000879049	0.0891905	38.125
150	0.0346377	-0.081589	3.125
151	0.0526293	-0.0708569	6.25
152	0.0689699	0.0551682	27.1875
153	0.054295	-0.0695338	6.5625
154	0.0820001	-0.0307031	13.4375
155	-0.0867574	0.0146196	55.9375
156	0.0759561	0.0447112	25.3125
157	0.0521214	0.0717012	30.625
158	0.0714414	0.0518289	26.5625
159	0.0269761	-0.0845551	1.875
160	0.0862534	-0.0149326	15.9375
161	-0.0860194	0.0187031	55.3125
162	-0.0802328	0.0368186	52.5
163	-0.000535742	-0.0889481	77.8125
164	0.0765742	-0.0426691	11.5625
165	0.033985	0.0821378	33.4375
166	-0.0238249	-0.0856313	74.375
167	0.031846	0.0830239	33.75
168	-0.0401744	-0.0790772	71.875
169	0.0676241	0.0568564	27.5
170	0.0871278	-0.00857962	16.875
171	-0.017785	-0.0871267	75.3125
172	0.0484876	0.0742681	31.25
173	-0.0299991	-0.083603	73.4375
174	-0.0598377	-0.0650366	68.4375
175	0.0826828	0.0298765	22.8125
176	0.0854811	-0.0188608	15.3125
177	-0.0530465	0.0713615	46.25
178	0.0632617	0.0618081	28.4375
179	-0.0581646	0.0671158	47.1875
180	-0.0237093	0.0860177	41.5625
181	-0.0320612	-0.0828093	73.125
182	0.0844959	0.0239905	21.875
183	-0.0547609	0.070012	46.5625
184	-0.0875215	0.0082589	56.875
185	-0.0361983	0.0814772	43.4375
186	0.0423554	-0.0776989	4.375
187	0.0405343	0.0790078	32.5
188	0.0775872	-0.0407508	11.875
189	0.0288947	-0.0838915	2.1875
190	-0.0459541	-0.0757695	70.9375
191	-0.0440827	-0.0769046	71.25
192	-0.0135792	-0.0878967	75.9375
193	0.0554568	0.0690881	30
194	0.0668867	-0.0570226	9.0625
195	-0.0495692	-0.0733876	70.3125
196	-0.0870188	-0.01174	59.6875
197	0.0840129	-0.0246042	14.375
198	-0.0126996	0.08833	40
199	-0.0878429	0.00146471	57.8125
200	-0.0279105	-0.0843466	73.75
201	0.0805069	0.0355307	23.75
202	-0.0786885	-0.0393404	63.75
203	0.0873164	-0.00649759	17.1875
204	-0.0711682	-0.0520249	65.9375
205	0.0277414	0.0845424	34.375
206	0.0477082	-0.0743998	5.3125
207	-0.0438682	0.0775151	44.6875
208	0.0744065	-0.0464384	10.9375
209	-0.0775041	0.0424404	51.5625
210	-0.0734926	-0.0485917	65.3125
211	0.0385419	-0.0797404	3.75
212	0.0858728	0.0181215	20.9375
213	0.0148815	0.0878426	36.25
214	-0.0845574	0.0247479	54.375
215	-0.0878387	-0.000773372	58.125
216	-0.069937	-0.0537116	66.25
217	0.00768376	0.0888162	37.1875
218	0.0794952	-0.0367996	12.5
219	0.0695487	-0.0536354	9.6875
220	0.0624543	-0.0620047	8.125
221	0.070811	-0.0519043	10
222	-0.0866907	-0.0139517	60
223	-0.0381312	0.08057	43.75
224	0.0215856	0.0863863	35.3125
225	0.0850427	-0.0207525	15
226	-0.00481788	-0.0888221	77.1875
227	0.0145878	-0.0876692	0
228	-0.0419688	0.0785886	44.375
229	-0.0648894	0.0604244	48.4375
230	-0.0059191	0.0890271	39.0625
231	0.0257147	0.0852056	34.6875
232	0.0426328	0.0778641	32.1875
233	-0.0853642	-0.0206177	60.9375
234	-0.0810506	0.0349073	52.8125
235	-0.0818392	0.0329357	53.125
236	-0.0839602	0.0267916	54.0625
237	0.0592831	-0.065155	7.5
238	-0.0258387	-0.085026	74.0625
239	0.0404735	-0.0787366	4.0625
240	0.0617474	0.0633646	28.75
241	-0.0858638	-0.0183933	60.625
242	0.0702387	0.0534955	26.875
243	-0.0026617	-0.0889124	77.5
244	0.0308077	-0.083178	2.5
245	-0.0855835	0.0207111	55
246	-0.072354	-0.050317	65.625
247	0.0250364	-0.0851742	1.5625
248	0.0209769	-0.0863077	0.9375
249	-0.0494993	0.0739417	45.625
250	0.0732396	-0.0483082	10.625
251	0.0171901	0.0874029	35.9375
252	0.084558	-0.022652	14.6875
253	0.0361758	0.0811619	33.125
254	-0.0718407	0.0517062	50
255	-0.0692574	0.0552138	49.375
