# Supplementary material for: Learning emergent partial differential equations in a learned emergent space
Source: Nat Commun. 2022 Jun 9;13:3318. doi: 10.1038/s41467-022-30628-6 (PMC9184577; doi:10.1038/s41467-022-30628-6)
Supplement: Supplementary file 2 — Source Data [file 41467_2022_30628_MOESM2_ESM.zip › figure_source/Source_Data_Figure_6f.xlsx]

## Sheet: Figure 2f
t	d_true	d_learned
0.001	1.13125	1.13137
0.002	1.12933	1.12949
0.003	1.12742	1.12757
0.004	1.1255	1.12565
0.005	1.12355	1.12374
0.006	1.12162	1.12184
0.007	1.1197	1.11996
0.008	1.1178	1.11809
0.009	1.11592	1.11616
0.01	1.11398	1.11425
0.011	1.11205	1.11235
0.012	1.11015	1.11046
0.013	1.10826	1.10859
0.014	1.10638	1.10672
0.015	1.10447	1.1048
0.016	1.10256	1.1029
0.017	1.10066	1.10102
0.018	1.09878	1.09915
0.019	1.09691	1.0973
0.02	1.09504	1.09541
0.021	1.09314	1.09351
0.022	1.09124	1.09163
0.023	1.08937	1.08976
0.024	1.08751	1.08791
0.025	1.08567	1.08607
0.026	1.08378	1.08418
0.027	1.0819	1.0823
0.028	1.08003	1.08044
0.029	1.07818	1.07859
0.03	1.07635	1.07676
0.031	1.07451	1.07491
0.032	1.07263	1.07303
0.033	1.07077	1.07117
0.034	1.06892	1.06933
0.035	1.0671	1.0675
0.036	1.06529	1.06569
0.037	1.06343	1.06383
0.038	1.06157	1.06198
0.039	1.05973	1.06014
0.04	1.05791	1.05831
0.041	1.05611	1.05651
0.042	1.0543	1.0547
0.043	1.05245	1.05285
0.044	1.05062	1.05101
0.045	1.0488	1.0492
0.046	1.047	1.04739
0.047	1.04521	1.0456
0.048	1.0434	1.0438
0.049	1.04157	1.04196
0.05	1.03976	1.04015
0.051	1.03796	1.03835
0.052	1.03618	1.03656
0.053	1.03442	1.03479
0.054	1.0326	1.03298
0.055	1.03079	1.03117
0.056	1.029	1.02937
0.057	1.02722	1.02759
0.058	1.02546	1.02583
0.059	1.02371	1.02408
0.06	1.0219	1.02226
0.061	1.02011	1.02047
0.062	1.01834	1.01869
0.063	1.01658	1.01693
0.064	1.01483	1.01518
0.065	1.01309	1.01344
0.066	1.0113	1.01164
0.067	1.00952	1.00987
0.068	1.00777	1.0081
0.069	1.00602	1.00636
0.07	1.0043	1.00463
0.071	1.00256	1.00289
0.072	1.00079	1.00112
0.073	0.999031	0.999356
0.074	0.997291	0.997612
0.075	0.995566	0.995884
0.076	0.993858	0.994172
0.077	0.992129	0.992443
0.078	0.990373	0.990684
0.079	0.988633	0.98894
0.08	0.986909	0.987212
0.081	0.985201	0.9855
0.082	0.983508	0.983804
0.083	0.981794	0.982089
0.084	0.980053	0.980346
0.085	0.978329	0.978617
0.086	0.97662	0.976905
0.087	0.974926	0.975208
0.088	0.973249	0.973527
0.089	0.971553	0.97183
0.09	0.969827	0.970101
0.091	0.968117	0.968388
0.092	0.966422	0.96669
0.093	0.964743	0.965007
0.094	0.963079	0.96334
0.095	0.961406	0.961666
0.096	0.959694	0.959951
0.097	0.957998	0.958251
0.098	0.956316	0.956567
0.099	0.95465	0.954898
0.1	0.953	0.953244
0.101	0.951354	0.951596
0.102	0.949655	0.949894
0.103	0.947971	0.948207
0.104	0.946302	0.946536
0.105	0.944649	0.944879
0.106	0.94301	0.943239
0.107	0.941388	0.941613
0.108	0.939708	0.939931
0.109	0.938036	0.938256
0.11	0.936379	0.936596
0.111	0.934737	0.934952
0.112	0.933111	0.933323
0.113	0.931499	0.931709
0.114	0.929855	0.930061
0.115	0.928194	0.928398
0.116	0.926548	0.926749
0.117	0.924917	0.925116
0.118	0.923301	0.923498
0.119	0.9217	0.921895
0.12	0.920096	0.920286
0.121	0.918445	0.918633
0.122	0.916809	0.916995
0.123	0.915188	0.915372
0.124	0.913581	0.913764
0.125	0.91199	0.91217
0.126	0.910413	0.910592
0.127	0.908789	0.908962
0.128	0.907162	0.907333
0.129	0.90555	0.905719
0.13	0.903953	0.90412
0.131	0.90237	0.902536
0.132	0.900802	0.900967
0.133	0.899227	0.899385
0.134	0.897609	0.897765
0.135	0.896005	0.896159
0.136	0.894415	0.894569
0.137	0.89284	0.892992
0.138	0.89128	0.891431
0.139	0.889735	0.889884
0.14	0.888149	0.88829
0.141	0.886552	0.886693
0.142	0.88497	0.885109
0.143	0.883402	0.88354
0.144	0.881849	0.881986
0.145	0.88031	0.880446
0.146	0.878783	0.878911
0.147	0.877193	0.87732
0.148	0.875617	0.875743
0.149	0.874056	0.874181
0.15	0.872509	0.872633
0.151	0.870976	0.871099
0.152	0.869457	0.86958
0.153	0.86793	0.868042
0.154	0.866359	0.866471
0.155	0.864803	0.864914
0.156	0.863261	0.863372
0.157	0.861733	0.861843
0.158	0.86022	0.860329
0.159	0.858721	0.858829
0.16	0.857197	0.857295
0.161	0.855645	0.855743
0.162	0.854108	0.854205
0.163	0.852584	0.852681
0.164	0.851075	0.851171
0.165	0.84958	0.849675
0.166	0.848098	0.848193
0.167	0.846584	0.846667
0.168	0.84505	0.845133
0.169	0.84353	0.843612
0.17	0.842024	0.842106
0.171	0.840532	0.840613
0.172	0.839053	0.839135
0.173	0.837589	0.83767
0.174	0.83609	0.836158
0.175	0.834572	0.83464
0.176	0.833069	0.833137
0.177	0.831579	0.831647
0.178	0.830103	0.830171
0.179	0.82864	0.828708
0.18	0.827192	0.82726
0.181	0.825713	0.825767
0.182	0.824211	0.824265
0.183	0.822723	0.822777
0.184	0.821248	0.821302
0.185	0.819787	0.819841
0.186	0.81834	0.818394
0.187	0.816906	0.816961
0.188	0.815454	0.815493
0.189	0.813966	0.814006
0.19	0.812492	0.812532
0.191	0.811031	0.811072
0.192	0.809584	0.809625
0.193	0.808151	0.808192
0.194	0.80673	0.806772
0.195	0.805311	0.805336
0.196	0.803837	0.803863
0.197	0.802376	0.802402
0.198	0.800928	0.800955
0.199	0.799494	0.799521
0.2	0.798073	0.798101
0.201	0.796666	0.796694
0.202	0.795271	0.795297
0.203	0.793823	0.793835
0.204	0.792374	0.792387
0.205	0.790939	0.790952
0.206	0.789516	0.789531
0.207	0.788107	0.788122
0.208	0.786711	0.786727
0.209	0.785328	0.785346
0.21	0.783925	0.783924
0.211	0.782487	0.782487
0.212	0.781063	0.781064
0.213	0.779651	0.779653
0.214	0.778252	0.778255
0.215	0.776867	0.776871
0.216	0.775494	0.7755
0.217	0.774135	0.774129
0.218	0.772716	0.772703
0.219	0.771301	0.771289
0.22	0.769899	0.769888
0.221	0.76851	0.7685
0.222	0.767134	0.767125
0.223	0.76577	0.765764
0.224	0.76442	0.764415
0.225	0.76306	0.763034
0.226	0.761654	0.761629
0.227	0.760261	0.760237
0.228	0.75888	0.758858
0.229	0.757512	0.757492
0.23	0.756157	0.756138
0.231	0.754815	0.754798
0.232	0.753485	0.75347
0.233	0.752124	0.752086
0.234	0.750738	0.750702
0.235	0.749365	0.74933
0.236	0.748004	0.747971
0.237	0.746656	0.746625
0.238	0.745321	0.745291
0.239	0.743998	0.743971
0.24	0.742688	0.74266
0.241	0.741331	0.741282
0.242	0.739965	0.739917
0.243	0.73861	0.738565
0.244	0.737268	0.737225
0.245	0.735939	0.735897
0.246	0.734622	0.734582
0.247	0.733318	0.73328
0.248	0.732026	0.731981
0.249	0.730682	0.730621
0.25	0.729333	0.729274
0.251	0.727996	0.727939
0.252	0.726671	0.726617
0.253	0.725359	0.725307
0.254	0.72406	0.724009
0.255	0.722772	0.722724
0.256	0.721497	0.721444
0.257	0.720173	0.720101
0.258	0.718841	0.718771
0.259	0.71752	0.717452
0.26	0.716212	0.716146
0.261	0.714916	0.714852
0.262	0.713632	0.71357
0.263	0.71236	0.712301
0.264	0.7111	0.711044
0.265	0.709805	0.709721
0.266	0.708488	0.708406
0.267	0.707182	0.707103
0.268	0.705889	0.705812
0.269	0.704607	0.704533
0.27	0.703338	0.703265
0.271	0.70208	0.702011
0.272	0.700835	0.700768
0.273	0.699577	0.699481
0.274	0.698273	0.69818
0.275	0.696981	0.69689
0.276	0.695701	0.695613
0.277	0.694433	0.694347
0.278	0.693177	0.693094
0.279	0.691932	0.691852
0.28	0.6907	0.690622
0.281	0.689479	0.68938
0.282	0.688196	0.688092
0.283	0.686917	0.686815
0.284	0.685649	0.68555
0.285	0.684393	0.684296
0.286	0.683149	0.683055
0.287	0.681916	0.681825
0.288	0.680695	0.680607
0.289	0.679486	0.679401
0.29	0.678258	0.678142
0.291	0.67699	0.676876
0.292	0.675733	0.675622
0.293	0.674488	0.67438
0.294	0.673254	0.673149
0.295	0.672032	0.67193
0.296	0.670822	0.670723
0.297	0.669623	0.669527
0.298	0.668435	0.668331
0.299	0.667201	0.667075
0.3	0.665954	0.665831
0.301	0.664718	0.664599
0.302	0.663494	0.663378
0.303	0.662281	0.662168
0.304	0.66108	0.66097
0.305	0.65989	0.659783
0.306	0.658711	0.658607
0.307	0.657544	0.657413
0.308	0.656312	0.656178
0.309	0.655085	0.654954
0.31	0.653869	0.653741
0.311	0.652664	0.652539
0.312	0.65147	0.651349
0.313	0.650288	0.65017
0.314	0.649117	0.649003
0.315	0.647957	0.647846
0.316	0.646808	0.646664
0.317	0.64559	0.645447
0.318	0.644381	0.644241
0.319	0.643183	0.643046
0.32	0.641996	0.641863
0.321	0.64082	0.640691
0.322	0.639655	0.639529
0.323	0.638501	0.638379
0.324	0.637359	0.63724
0.325	0.636227	0.63608
0.326	0.635032	0.63488
0.327	0.633839	0.633691
0.328	0.632658	0.632513
0.329	0.631487	0.631346
0.33	0.630327	0.63019
0.331	0.629179	0.629045
0.332	0.628041	0.627911
0.333	0.626914	0.626788
0.334	0.625798	0.62566
0.335	0.624637	0.624476
0.336	0.623459	0.623302
0.337	0.622293	0.62214
0.338	0.621137	0.620988
0.339	0.619992	0.619846
0.34	0.618858	0.618716
0.341	0.617734	0.617597
0.342	0.616622	0.616488
0.343	0.61552	0.61539
0.344	0.614404	0.614234
0.345	0.613241	0.613074
0.346	0.612088	0.611925
0.347	0.610945	0.610787
0.348	0.609813	0.609659
0.349	0.608692	0.608542
0.35	0.607582	0.607435
0.351	0.606482	0.606339
0.352	0.605392	0.605254
0.353	0.604314	0.604154
0.354	0.603183	0.603007
0.355	0.602042	0.60187
0.356	0.600911	0.600743
0.357	0.599791	0.599627
0.358	0.598681	0.598521
0.359	0.597582	0.597426
0.36	0.596493	0.596342
0.361	0.595415	0.595268
0.362	0.594347	0.594204
0.363	0.593286	0.5931
0.364	0.592155	0.591973
0.365	0.591035	0.590857
0.366	0.589925	0.589752
0.367	0.588826	0.588656
0.368	0.587737	0.587571
0.369	0.586658	0.586497
0.37	0.585589	0.585432
0.371	0.58453	0.584378
0.372	0.583482	0.583335
0.373	0.582431	0.582238
0.374	0.581319	0.581131
0.375	0.580218	0.580034
0.376	0.579127	0.578948
0.377	0.578046	0.577871
0.378	0.576976	0.576805
0.379	0.575915	0.575749
0.38	0.574865	0.574703
0.381	0.573825	0.573667
0.382	0.572794	0.572642
0.383	0.571765	0.571566
0.384	0.570672	0.570477
0.385	0.569588	0.569397
0.386	0.568514	0.568328
0.387	0.56745	0.567269
0.388	0.566396	0.56622
0.389	0.565353	0.565181
0.39	0.564319	0.564151
0.391	0.563295	0.563132
0.392	0.562281	0.562123
0.393	0.561277	0.561082
0.394	0.56021	0.560008
0.395	0.559142	0.558945
0.396	0.558084	0.557891
0.397	0.557035	0.556848
0.398	0.555997	0.555814
0.399	0.554968	0.55479
0.4	0.553949	0.553775
0.401	0.552939	0.552771
0.402	0.55194	0.551776
0.403	0.55095	0.550784
0.404	0.549935	0.549725
0.405	0.54888	0.548676
0.406	0.547836	0.547636
0.407	0.546801	0.546606
0.408	0.545776	0.545586
0.409	0.54476	0.544575
0.41	0.543754	0.543574
0.411	0.542758	0.542583
0.412	0.541771	0.541601
0.413	0.540794	0.540629
0.414	0.539826	0.539627
0.415	0.538802	0.53859
0.416	0.53777	0.537563
0.417	0.536747	0.536545
0.418	0.535733	0.535536
0.419	0.534729	0.534537
0.42	0.533734	0.533548
0.421	0.532749	0.532568
0.422	0.531774	0.531597
0.423	0.530808	0.530637
0.424	0.529851	0.529685
0.425	0.528904	0.528688
0.426	0.527886	0.527671
0.427	0.526874	0.526664
0.428	0.52587	0.525665
0.429	0.524876	0.524677
0.43	0.523891	0.523697
0.431	0.522916	0.522727
0.432	0.521949	0.521766
0.433	0.520992	0.520814
0.434	0.520045	0.519872
0.435	0.519107	0.518939
0.436	0.518177	0.517964
0.437	0.517184	0.516965
0.438	0.516189	0.515975
0.439	0.515203	0.514995
0.44	0.514226	0.514024
0.441	0.513259	0.513061
0.442	0.5123	0.512108
0.443	0.511351	0.511165
0.444	0.51041	0.51023
0.445	0.509479	0.509304
0.446	0.508557	0.508388
0.447	0.507645	0.507452
0.448	0.506692	0.506469
0.449	0.505712	0.505495
0.45	0.504742	0.50453
0.451	0.503781	0.503575
0.452	0.502829	0.502628
0.453	0.501885	0.50169
0.454	0.500951	0.500762
0.455	0.500025	0.499842
0.456	0.499109	0.498931
0.457	0.498201	0.498029
0.458	0.497303	0.497137
0.459	0.496409	0.496181
0.46	0.495443	0.495221
0.461	0.494487	0.494271
0.462	0.493539	0.493329
0.463	0.4926	0.492395
0.464	0.49167	0.491471
0.465	0.490749	0.490555
0.466	0.489836	0.489648
0.467	0.488932	0.48875
0.468	0.488037	0.487861
0.469	0.487151	0.486981
0.47	0.486274	0.486101
0.471	0.485382	0.485154
0.472	0.484437	0.484215
0.473	0.483501	0.483284
0.474	0.482573	0.482363
0.475	0.481655	0.48145
0.476	0.480744	0.480545
0.477	0.479843	0.479649
0.478	0.47895	0.478762
0.479	0.478065	0.477884
0.48	0.47719	0.477014
0.481	0.476322	0.476152
0.482	0.475464	0.475293
0.483	0.474594	0.474364
0.484	0.473668	0.473443
0.485	0.47275	0.472531
0.486	0.471841	0.471628
0.487	0.47094	0.470732
0.488	0.470047	0.469846
0.489	0.469163	0.468967
0.49	0.468288	0.468098
0.491	0.46742	0.467236
0.492	0.466562	0.466384
0.493	0.465712	0.465539
0.494	0.46487	0.464703
0.495	0.464036	0.463808
0.496	0.463133	0.462904
0.497	0.462231	0.462008
0.498	0.461338	0.46112
0.499	0.460453	0.460241
0.5	0.459576	0.45937
0.501	0.458707	0.458507
0.502	0.457847	0.457652
0.503	0.456995	0.456806
0.504	0.456151	0.455968
0.505	0.455315	0.455139
0.506	0.454488	0.454318
0.507	0.453669	0.453485
0.508	0.45283	0.452595
0.509	0.451943	0.451713
0.51	0.451063	0.450839
0.511	0.450192	0.449973
0.512	0.449328	0.449116
0.513	0.448473	0.448267
0.514	0.447626	0.447425
0.515	0.446787	0.446592
0.516	0.445956	0.445767
0.517	0.445133	0.444951
0.518	0.444318	0.444142
0.519	0.443511	0.443341
0.52	0.442712	0.442517
0.521	0.441885	0.441647
0.522	0.441017	0.440786
0.523	0.440157	0.439932
0.524	0.439305	0.439086
0.525	0.438461	0.438248
0.526	0.437625	0.437418
0.527	0.436796	0.436596
0.528	0.435976	0.435781
0.529	0.435164	0.434975
0.53	0.434359	0.434177
0.531	0.433563	0.433387
0.532	0.432774	0.432604
0.533	0.431993	0.431813
0.534	0.431201	0.430961
0.535	0.430351	0.430117
0.536	0.429508	0.42928
0.537	0.428673	0.428452
0.538	0.427846	0.427631
0.539	0.427026	0.426818
0.54	0.426215	0.426012
0.541	0.425411	0.425214
0.542	0.424614	0.424425
0.543	0.423826	0.423642
0.544	0.423045	0.422868
0.545	0.422272	0.422101
0.546	0.421507	0.421343
0.547	0.420749	0.420533
0.548	0.419941	0.419704
0.549	0.419113	0.418882
0.55	0.418293	0.418068
0.551	0.41748	0.417262
0.552	0.416675	0.416463
0.553	0.415878	0.415672
0.554	0.415088	0.414888
0.555	0.414305	0.414112
0.556	0.41353	0.413344
0.557	0.412763	0.412583
0.558	0.412003	0.41183
0.559	0.411251	0.411084
0.56	0.410506	0.410346
0.561	0.409769	0.409544
0.562	0.408972	0.408735
0.563	0.408164	0.407934
0.564	0.407363	0.40714
0.565	0.40657	0.406353
0.566	0.405785	0.405574
0.567	0.405006	0.404802
0.568	0.404236	0.404038
0.569	0.403472	0.403281
0.57	0.402716	0.402531
0.571	0.401967	0.401789
0.572	0.401226	0.401054
0.573	0.400492	0.400327
0.574	0.399765	0.399606
0.575	0.399046	0.398842
0.576	0.398288	0.39805
0.577	0.397497	0.397266
0.578	0.396714	0.396489
0.579	0.395938	0.39572
0.58	0.395169	0.394957
0.581	0.394407	0.394202
0.582	0.393653	0.393454
0.583	0.392905	0.392714
0.584	0.392165	0.39198
0.585	0.391433	0.391254
0.586	0.390707	0.390535
0.587	0.389988	0.389823
0.588	0.389277	0.389118
0.589	0.388573	0.388421
0.59	0.387876	0.387645
0.591	0.38711	0.386876
0.592	0.386341	0.386113
0.593	0.385579	0.385358
0.594	0.384825	0.38461
0.595	0.384077	0.383869
0.596	0.383337	0.383135
0.597	0.382603	0.382408
0.598	0.381876	0.381688
0.599	0.381157	0.380975
0.6	0.380444	0.38027
0.601	0.379739	0.379571
0.602	0.37904	0.378879
0.603	0.378349	0.378194
0.604	0.377665	0.377517
0.605	0.376987	0.376761
0.606	0.376245	0.376011
0.607	0.375495	0.375268
0.608	0.374752	0.374532
0.609	0.374016	0.373803
0.61	0.373287	0.37308
0.611	0.372565	0.372365
0.612	0.371849	0.371656
0.613	0.371141	0.370954
0.614	0.370439	0.370259
0.615	0.369744	0.36957
0.616	0.369056	0.368889
0.617	0.368374	0.368214
0.618	0.3677	0.367547
0.619	0.367032	0.366886
0.62	0.366371	0.366186
0.621	0.365688	0.365453
0.622	0.364954	0.364726
0.623	0.364228	0.364006
0.624	0.363507	0.363292
0.625	0.362794	0.362585
0.626	0.362087	0.361885
0.627	0.361387	0.361192
0.628	0.360693	0.360505
0.629	0.360006	0.359825
0.63	0.359326	0.359151
0.631	0.358652	0.358484
0.632	0.357986	0.357824
0.633	0.357325	0.357171
0.634	0.356671	0.356524
0.635	0.356024	0.355884
0.636	0.355384	0.355197
0.637	0.354717	0.354484
0.638	0.354004	0.353777
0.639	0.353297	0.353077
0.64	0.352596	0.352383
0.641	0.351902	0.351695
0.642	0.351214	0.351015
0.643	0.350533	0.35034
0.644	0.349858	0.349672
0.645	0.34919	0.349011
0.646	0.348528	0.348356
0.647	0.347873	0.347707
0.648	0.347224	0.347065
0.649	0.346581	0.346429
0.65	0.345945	0.3458
0.651	0.345316	0.345178
0.652	0.344692	0.344543
0.653	0.344076	0.343847
0.654	0.343385	0.343157
0.655	0.342695	0.342474
0.656	0.342011	0.341796
0.657	0.341333	0.341125
0.658	0.340661	0.34046
0.659	0.339996	0.339802
0.66	0.339337	0.33915
0.661	0.338684	0.338504
0.662	0.338037	0.337864
0.663	0.337397	0.337231
0.664	0.336763	0.336604
0.665	0.336136	0.335983
0.666	0.335514	0.335368
0.667	0.334899	0.33476
0.668	0.33429	0.334158
0.669	0.333688	0.333538
0.67	0.333091	0.332862
0.671	0.332418	0.332192
0.672	0.331748	0.331528
0.673	0.331083	0.330871
0.674	0.330425	0.330219
0.675	0.329772	0.329573
0.676	0.329126	0.328934
0.677	0.328486	0.328301
0.678	0.327852	0.327673
0.679	0.327224	0.327052
0.68	0.326602	0.326437
0.681	0.325986	0.325828
0.682	0.325377	0.325225
0.683	0.324773	0.324629
0.684	0.324175	0.324038
0.685	0.323584	0.323453
0.686	0.322999	0.322875
0.687	0.322419	0.322234
0.688	0.321809	0.321581
0.689	0.321155	0.320934
0.69	0.320507	0.320292
0.691	0.319865	0.319657
0.692	0.319229	0.319027
0.693	0.318599	0.318404
0.694	0.317974	0.317786
0.695	0.317356	0.317174
0.696	0.316743	0.316569
0.697	0.316136	0.315969
0.698	0.315536	0.315375
0.699	0.314941	0.314787
0.7	0.314352	0.314205
0.701	0.313769	0.313628
0.702	0.313191	0.313058
0.703	0.31262	0.312494
0.704	0.312055	0.311935
0.705	0.311495	0.311321
0.706	0.310916	0.310687
0.707	0.310281	0.310059
0.708	0.309653	0.309437
0.709	0.309029	0.308821
0.71	0.308412	0.30821
0.711	0.3078	0.307605
0.712	0.307194	0.307005
0.713	0.306594	0.306412
0.714	0.305999	0.305824
0.715	0.30541	0.305242
0.716	0.304827	0.304665
0.717	0.304249	0.304095
0.718	0.303677	0.30353
0.719	0.303111	0.302971
0.72	0.302551	0.302417
0.721	0.301996	0.301869
0.722	0.301447	0.301327
0.723	0.300903	0.300791
0.724	0.300366	0.300174
0.725	0.299789	0.299562
0.726	0.299176	0.298955
0.727	0.298568	0.298354
0.728	0.297966	0.297759
0.729	0.297369	0.297169
0.73	0.296777	0.296584
0.731	0.296192	0.296005
0.732	0.295611	0.295432
0.733	0.295037	0.294864
0.734	0.294467	0.294301
0.735	0.293904	0.293745
0.736	0.293346	0.293193
0.737	0.292793	0.292647
0.738	0.292246	0.292107
0.739	0.291704	0.291572
0.74	0.291168	0.291043
0.741	0.290637	0.290519
0.742	0.290112	0.290001
0.743	0.289592	0.289439
0.744	0.289074	0.288844
0.745	0.288478	0.288255
0.746	0.287888	0.287671
0.747	0.287303	0.287093
0.748	0.286723	0.28652
0.749	0.286148	0.285952
0.75	0.285579	0.285389
0.751	0.285015	0.284832
0.752	0.284457	0.284281
0.753	0.283903	0.283734
0.754	0.283355	0.283193
0.755	0.282813	0.282657
0.756	0.282275	0.282127
0.757	0.281743	0.281602
0.758	0.281217	0.281082
0.759	0.280695	0.280567
0.76	0.280179	0.280058
0.761	0.279668	0.279555
0.762	0.279163	0.279056
0.763	0.278662	0.278527
0.764	0.278167	0.277952
0.765	0.277606	0.277382
0.766	0.277034	0.276817
0.767	0.276468	0.276257
0.768	0.275906	0.275703
0.769	0.27535	0.275153
0.77	0.274799	0.274609
0.771	0.274253	0.27407
0.772	0.273712	0.273536
0.773	0.273176	0.273007
0.774	0.272645	0.272483
0.775	0.272119	0.271965
0.776	0.271599	0.271451
0.777	0.271083	0.270943
0.778	0.270573	0.27044
0.779	0.270068	0.269942
0.78	0.269568	0.269449
0.781	0.269073	0.268962
0.782	0.268583	0.268479
0.783	0.268098	0.268002
0.784	0.267619	0.26749
0.785	0.267144	0.266935
0.786	0.266605	0.266385
0.787	0.266053	0.265841
0.788	0.265507	0.265301
0.789	0.264965	0.264766
0.79	0.264428	0.264236
0.791	0.263896	0.263711
0.792	0.263369	0.263191
0.793	0.262847	0.262676
0.794	0.262329	0.262166
0.795	0.261817	0.261661
0.796	0.26131	0.261161
0.797	0.260807	0.260666
0.798	0.26031	0.260175
0.799	0.259817	0.25969
0.8	0.25933	0.259209
0.801	0.258847	0.258734
0.802	0.258369	0.258263
0.803	0.257896	0.257798
0.804	0.257428	0.257337
0.805	0.256965	0.256882
0.806	0.256507	0.256376
0.807	0.256054	0.255843
0.808	0.255528	0.255314
0.809	0.254997	0.25479
0.81	0.254471	0.254271
0.811	0.253949	0.253757
0.812	0.253433	0.253247
0.813	0.252921	0.252742
0.814	0.252413	0.252242
0.815	0.251911	0.251746
0.816	0.251413	0.251255
0.817	0.25092	0.25077
0.818	0.250432	0.250288
0.819	0.249949	0.249812
0.82	0.24947	0.24934
0.821	0.248996	0.248873
0.822	0.248527	0.248411
0.823	0.248063	0.247954
0.824	0.247603	0.247501
0.825	0.247148	0.247053
0.826	0.246698	0.24661
0.827	0.246252	0.246171
0.828	0.245811	0.245738
0.829	0.245375	0.245235
0.83	0.244941	0.244723
0.831	0.244427	0.244215
0.832	0.243917	0.243713
0.833	0.243412	0.243214
0.834	0.242911	0.242721
0.835	0.242415	0.242231
0.836	0.241924	0.241747
0.837	0.241437	0.241267
0.838	0.240955	0.240791
0.839	0.240477	0.24032
0.84	0.240003	0.239854
0.841	0.239535	0.239392
0.842	0.23907	0.238935
0.843	0.238611	0.238482
0.844	0.238156	0.238034
0.845	0.237705	0.23759
0.846	0.237259	0.237151
0.847	0.236817	0.236717
0.848	0.23638	0.236287
0.849	0.235948	0.235861
0.85	0.235519	0.23544
0.851	0.235096	0.235024
0.852	0.234677	0.23461
0.853	0.234262	0.234115
0.854	0.233842	0.233624
0.855	0.233349	0.233138
0.856	0.23286	0.232656
0.857	0.232375	0.232179
0.858	0.231895	0.231705
0.859	0.231419	0.231237
0.86	0.230947	0.230772
0.861	0.23048	0.230312
0.862	0.230017	0.229856
0.863	0.229559	0.229405
0.864	0.229104	0.228958
0.865	0.228654	0.228515
0.866	0.228209	0.228077
0.867	0.227767	0.227642
0.868	0.22733	0.227213
0.869	0.226897	0.226787
0.87	0.226469	0.226366
0.871	0.226045	0.22595
0.872	0.225625	0.225537
0.873	0.22521	0.225129
0.874	0.224798	0.224726
0.875	0.224391	0.224326
0.876	0.223989	0.223931
0.877	0.223591	0.223535
0.878	0.223197	0.223061
0.879	0.222802	0.222591
0.88	0.222329	0.222125
0.881	0.22186	0.221663
0.882	0.221395	0.221206
0.883	0.220934	0.220752
0.884	0.220477	0.220303
0.885	0.220025	0.219858
0.886	0.219576	0.219417
0.887	0.219132	0.21898
0.888	0.218692	0.218547
0.889	0.218256	0.218119
0.89	0.217824	0.217694
0.891	0.217397	0.217274
0.892	0.216973	0.216858
0.893	0.216554	0.216446
0.894	0.216138	0.216038
0.895	0.215727	0.215635
0.896	0.21532	0.215235
0.897	0.214917	0.21484
0.898	0.214519	0.214448
0.899	0.214124	0.214061
0.9	0.213734	0.213679
0.901	0.213347	0.2133
0.902	0.212965	0.212925
0.903	0.212587	0.212551
0.904	0.212213	0.212114
0.905	0.211843	0.211664
0.906	0.211413	0.211217
0.907	0.210963	0.210775
0.908	0.210517	0.210336
0.909	0.210075	0.209902
0.91	0.209638	0.209471
0.911	0.209204	0.209045
0.912	0.208774	0.208622
0.913	0.208348	0.208204
0.914	0.207926	0.207789
0.915	0.207508	0.207378
0.916	0.207093	0.206971
0.917	0.206683	0.206569
0.918	0.206277	0.20617
0.919	0.205875	0.205775
0.92	0.205476	0.205384
0.921	0.205082	0.204997
0.922	0.204692	0.204614
0.923	0.204305	0.204235
0.924	0.203923	0.20386
0.925	0.203544	0.203489
0.926	0.20317	0.203122
0.927	0.202799	0.202759
0.928	0.202432	0.202399
0.929	0.202069	0.202044
0.93	0.20171	0.201685
0.931	0.201355	0.201325
0.932	0.201004	0.200893
0.933	0.200657	0.200465
0.934	0.200226	0.200041
0.935	0.199798	0.199621
0.936	0.199374	0.199204
0.937	0.198954	0.198791
0.938	0.198538	0.198382
0.939	0.198125	0.197977
0.94	0.197716	0.197575
0.941	0.197311	0.197178
0.942	0.19691	0.196784
0.943	0.196512	0.196393
0.944	0.196118	0.196007
0.945	0.195728	0.195624
0.946	0.195341	0.195245
0.947	0.194958	0.19487
0.948	0.194579	0.194498
0.949	0.194204	0.194131
0.95	0.193832	0.193767
0.951	0.193464	0.193406
0.952	0.1931	0.19305
0.953	0.19274	0.192697
0.954	0.192383	0.192348
0.955	0.19203	0.192003
0.956	0.191681	0.191661
0.957	0.191335	0.191321
0.958	0.190993	0.190978
0.959	0.190655	0.190638
0.96	0.19032	0.190303
0.961	0.189989	0.189914
0.962	0.189662	0.189506
0.963	0.189277	0.189102
0.964	0.188869	0.188701
0.965	0.188464	0.188304
0.966	0.188063	0.187911
0.967	0.187666	0.187521
0.968	0.187272	0.187134
0.969	0.186881	0.186751
0.97	0.186494	0.186372
0.971	0.186111	0.185996
0.972	0.18573	0.185624
0.973	0.185354	0.185255
0.974	0.184981	0.18489
0.975	0.184611	0.184528
0.976	0.184245	0.18417
0.977	0.183883	0.183815
0.978	0.183524	0.183464
0.979	0.183168	0.183117
0.98	0.182817	0.182773
0.981	0.182468	0.182432
0.982	0.182123	0.182095
0.983	0.181782	0.181762
0.984	0.181444	0.181432
0.985	0.18111	0.181106
0.986	0.180779	0.180783
0.987	0.180452	0.180455
0.988	0.180128	0.180131
0.989	0.179808	0.17981
0.99	0.179491	0.179492
0.991	0.179178	0.179178
0.992	0.178868	0.178817
0.993	0.178562	0.17843
0.994	0.178202	0.178047
0.995	0.177815	0.177667
0.996	0.17743	0.17729
0.997	0.177049	0.176917
0.998	0.176672	0.176547
0.999	0.176297	0.17618
1	0.175926	0.175817
1.001	0.175559	0.175457
1.002	0.175194	0.175101
1.003	0.174833	0.174747
1.004	0.174476	0.174398
1.005	0.174121	0.174051
1.006	0.17377	0.173708
1.007	0.173423	0.173368
1.008	0.173078	0.173032
1.009	0.172737	0.172698
1.01	0.1724	0.172369
1.011	0.172065	0.172042
1.012	0.171734	0.171719
1.013	0.171407	0.171399
1.014	0.171082	0.171083
1.015	0.170762	0.17077
1.016	0.170444	0.17046
1.017	0.17013	0.170154
1.018	0.169819	0.169841
1.019	0.169511	0.169533
1.02	0.169207	0.169227
1.021	0.168906	0.168925
1.022	0.168609	0.168626
1.023	0.168314	0.168331
1.024	0.168024	0.168039
1.025	0.167736	0.167707
1.026	0.167452	0.167342
1.027	0.167118	0.16698
1.028	0.166752	0.166621
1.029	0.166389	0.166265
1.03	0.166029	0.165913
1.031	0.165672	0.165563
1.032	0.165319	0.165217
1.033	0.164968	0.164874
1.034	0.164621	0.164534
1.035	0.164276	0.164197
1.036	0.163935	0.163863
1.037	0.163597	0.163533
1.038	0.163262	0.163205
1.039	0.16293	0.162881
1.04	0.162602	0.16256
1.041	0.162276	0.162242
1.042	0.161954	0.161927
1.043	0.161634	0.161615
1.044	0.161318	0.161306
1.045	0.161005	0.161001
1.046	0.160695	0.160699
1.047	0.160388	0.160399
1.048	0.160084	0.160103
1.049	0.159783	0.15981
1.05	0.159486	0.159518
1.051	0.159191	0.159222
1.052	0.1589	0.15893
1.053	0.158611	0.15864
1.054	0.158326	0.158354
1.055	0.158044	0.158071
1.056	0.157765	0.157791
1.057	0.157489	0.157514
1.058	0.157216	0.15724
1.059	0.156946	0.156969
1.06	0.156679	0.156688
1.061	0.156415	0.156344
1.062	0.156129	0.156003
1.063	0.155783	0.155664
1.064	0.15544	0.155329
1.065	0.1551	0.154996
1.066	0.154762	0.154667
1.067	0.154427	0.15434
1.068	0.154095	0.154016
1.069	0.153767	0.153695
1.07	0.15344	0.153378
1.071	0.153117	0.153063
1.072	0.152797	0.152751
1.073	0.152479	0.152442
1.074	0.152165	0.152135
1.075	0.151853	0.151832
1.076	0.151544	0.151532
1.077	0.151238	0.151235
1.078	0.150935	0.15094
1.079	0.150635	0.150648
1.08	0.150337	0.15036
1.081	0.150043	0.150074
1.082	0.149751	0.149791
1.083	0.149462	0.149511
1.084	0.149177	0.149234
1.085	0.148894	0.148954
1.086	0.148614	0.148674
1.087	0.148337	0.148397
1.088	0.148062	0.148122
1.089	0.147791	0.14785
1.09	0.147522	0.147582
1.091	0.147257	0.147316
1.092	0.146994	0.147053
1.093	0.146734	0.146792
1.094	0.146477	0.146535
1.095	0.146223	0.146281
1.096	0.145972	0.146029
1.097	0.145724	0.145781
1.098	0.145478	0.145527
1.099	0.145236	0.145204
1.1	0.144968	0.144884
1.101	0.144642	0.144567
1.102	0.14432	0.144253
1.103	0.144	0.143942
1.104	0.143682	0.143633
1.105	0.143368	0.143326
1.106	0.143056	0.143023
1.107	0.142747	0.142722
1.108	0.14244	0.142424
1.109	0.142137	0.142129
1.11	0.141836	0.141836
1.111	0.141537	0.141546
1.112	0.141242	0.141259
1.113	0.140949	0.140975
1.114	0.140659	0.140693
1.115	0.140372	0.140414
1.116	0.140087	0.140137
1.117	0.139805	0.139864
1.118	0.139526	0.139593
1.119	0.13925	0.139325
1.12	0.138976	0.139059
1.121	0.138705	0.138797
1.122	0.138437	0.138532
1.123	0.138172	0.138266
1.124	0.137909	0.138002
1.125	0.137649	0.137741
1.126	0.137392	0.137483
1.127	0.137137	0.137228
1.128	0.136886	0.136975
1.129	0.136636	0.136725
1.13	0.13639	0.136477
1.131	0.136146	0.136233
1.132	0.135905	0.135991
1.133	0.135667	0.135751
1.134	0.135432	0.135515
1.135	0.135199	0.135281
1.136	0.134969	0.13505
1.137	0.134741	0.134821
1.138	0.134516	0.134595
1.139	0.134294	0.134368
1.14	0.134075	0.134068
1.141	0.133821	0.133771
1.142	0.133518	0.133475
1.143	0.133218	0.133183
1.144	0.13292	0.132893
1.145	0.132624	0.132605
1.146	0.132331	0.13232
1.147	0.132041	0.132037
1.148	0.131753	0.131757
1.149	0.131467	0.13148
1.15	0.131184	0.131205
1.151	0.130904	0.130932
1.152	0.130626	0.130662
1.153	0.13035	0.130395
1.154	0.130077	0.13013
1.155	0.129807	0.129867
1.156	0.129538	0.129607
1.157	0.129273	0.12935
1.158	0.12901	0.129095
1.159	0.128749	0.128842
1.16	0.128491	0.128592
1.161	0.128235	0.128345
1.162	0.127982	0.128096
1.163	0.127731	0.127845
1.164	0.127483	0.127595
1.165	0.127237	0.127349
1.166	0.126993	0.127104
1.167	0.126752	0.126863
1.168	0.126514	0.126623
1.169	0.126278	0.126386
1.17	0.126044	0.126152
1.171	0.125813	0.12592
1.172	0.125585	0.12569
1.173	0.125359	0.125463
1.174	0.125135	0.125239
1.175	0.124914	0.125017
1.176	0.124695	0.124797
1.177	0.124479	0.12458
1.178	0.124265	0.124365
1.179	0.124053	0.124153
1.18	0.123844	0.123943
1.181	0.123638	0.123736
1.182	0.123433	0.123531
1.183	0.123232	0.123328
1.184	0.123032	0.123102
1.185	0.122836	0.122825
1.186	0.122563	0.12255
1.187	0.122282	0.122278
1.188	0.122003	0.122008
1.189	0.121727	0.12174
1.19	0.121453	0.121474
1.191	0.121182	0.12121
1.192	0.120912	0.120949
1.193	0.120645	0.120691
1.194	0.12038	0.120434
1.195	0.120118	0.12018
1.196	0.119858	0.119928
1.197	0.1196	0.119678
1.198	0.119344	0.119431
1.199	0.11909	0.119186
1.2	0.118839	0.118943
1.201	0.11859	0.118702
1.202	0.118343	0.118464
1.203	0.118099	0.118228
1.204	0.117857	0.117995
1.205	0.117617	0.11776
1.206	0.117379	0.117522
1.207	0.117144	0.117286
1.208	0.116911	0.117052
1.209	0.11668	0.116821
1.21	0.116451	0.116592
1.211	0.116225	0.116365
1.212	0.116001	0.11614
1.213	0.115779	0.115918
1.214	0.11556	0.115698
1.215	0.115343	0.11548
1.216	0.115128	0.115265
1.217	0.114915	0.115052
1.218	0.114705	0.114841
1.219	0.114497	0.114632
1.22	0.114291	0.114426
1.221	0.114087	0.114221
1.222	0.113886	0.11402
1.223	0.113687	0.11382
1.224	0.11349	0.113622
1.225	0.113296	0.113427
1.226	0.113104	0.113234
1.227	0.112914	0.113044
1.228	0.112726	0.112855
1.229	0.11254	0.112669
1.23	0.112357	0.112485
1.231	0.112176	0.112303
1.232	0.111997	0.112124
1.233	0.111821	0.111926
1.234	0.111637	0.111671
1.235	0.111377	0.111419
1.236	0.111118	0.111168
1.237	0.110861	0.11092
1.238	0.110606	0.110674
1.239	0.110354	0.11043
1.24	0.110103	0.110188
1.241	0.109855	0.109948
1.242	0.109608	0.10971
1.243	0.109364	0.109474
1.244	0.109121	0.10924
1.245	0.108881	0.109009
1.246	0.108643	0.108779
1.247	0.108407	0.108552
1.248	0.108173	0.108326
1.249	0.107941	0.108103
1.25	0.107711	0.107881
1.251	0.107483	0.107662
1.252	0.107257	0.107436
1.253	0.107033	0.107211
1.254	0.106812	0.106989
1.255	0.106592	0.106769
1.256	0.106375	0.10655
1.257	0.106159	0.106334
1.258	0.105946	0.10612
1.259	0.105734	0.105908
1.26	0.105525	0.105698
1.261	0.105318	0.105489
1.262	0.105112	0.105283
1.263	0.104909	0.10508
1.264	0.104708	0.104878
1.265	0.104509	0.104678
1.266	0.104312	0.10448
1.267	0.104117	0.104284
1.268	0.103924	0.104091
1.269	0.103734	0.103899
1.27	0.103545	0.103709
1.271	0.103358	0.103522
1.272	0.103174	0.103336
1.273	0.102991	0.103153
1.274	0.10281	0.102971
1.275	0.102632	0.102792
1.276	0.102456	0.102615
1.277	0.102281	0.102439
1.278	0.102109	0.102266
1.279	0.101939	0.102095
1.28	0.10177	0.101926
1.281	0.101604	0.101759
1.282	0.10144	0.101593
1.283	0.101278	0.10143
1.284	0.101118	0.101269
1.285	0.10096	0.10111
1.286	0.100804	0.100953
1.287	0.10065	0.100798
1.288	0.100479	0.100572
1.289	0.10024	0.100341
1.29	0.100003	0.100113
1.291	0.0997681	0.0998859
1.292	0.0995349	0.0996609
1.293	0.0993035	0.0994378
1.294	0.0990739	0.0992166
1.295	0.0988462	0.0989973
1.296	0.0986204	0.0987798
1.297	0.0983964	0.0985641
1.298	0.0981743	0.0983504
1.299	0.097954	0.0981385
1.3	0.0977356	0.0979285
1.301	0.097519	0.0977203
1.302	0.0973044	0.097514
1.303	0.0970915	0.0973001
1.304	0.0968806	0.0970881
1.305	0.0966715	0.0968779
1.306	0.0964642	0.0966695
1.307	0.0962588	0.096463
1.308	0.0960552	0.0962583
1.309	0.0958534	0.0960555
1.31	0.0956535	0.0958545
1.311	0.0954554	0.0956553
1.312	0.0952591	0.095458
1.313	0.0950646	0.0952626
1.314	0.094872	0.0950689
1.315	0.0946812	0.0948771
1.316	0.0944922	0.0946872
1.317	0.0943051	0.0944991
1.318	0.0941198	0.0943129
1.319	0.0939362	0.0941284
1.32	0.0937545	0.0939459
1.321	0.0935747	0.0937651
1.322	0.0933966	0.0935863
1.323	0.0932203	0.0934092
1.324	0.0930459	0.093234
1.325	0.0928732	0.0930606
1.326	0.0927024	0.0928891
1.327	0.0925333	0.0927194
1.328	0.0923661	0.0925515
1.329	0.0922007	0.0923854
1.33	0.0920371	0.0922212
1.331	0.0918753	0.0920588
1.332	0.0917153	0.0918983
1.333	0.0915572	0.0917396
1.334	0.0914008	0.0915827
1.335	0.0912463	0.0914276
1.336	0.0910936	0.0912743
1.337	0.0909426	0.0911229
1.338	0.0907935	0.0909732
1.339	0.0906462	0.0908254
1.34	0.0905007	0.0906794
1.341	0.0903569	0.0905352
1.342	0.090215	0.0903928
1.343	0.0900749	0.0902522
1.344	0.0899367	0.0901134
1.345	0.0898002	0.0899765
1.346	0.0896656	0.0898413
1.347	0.0895327	0.0897079
1.348	0.0894017	0.0895763
1.349	0.089196	0.0893695
1.35	0.0889795	0.0891621
1.351	0.0887646	0.0889563
1.352	0.0885514	0.0887521
1.353	0.0883399	0.0885496
1.354	0.08813	0.0883488
1.355	0.0879218	0.0881496
1.356	0.0877152	0.0879521
1.357	0.0875103	0.0877562
1.358	0.0873071	0.087559
1.359	0.0871056	0.087357
1.36	0.0869057	0.0871566
1.361	0.0867075	0.0869578
1.362	0.086511	0.0867606
1.363	0.0863162	0.0865651
1.364	0.0861231	0.0863712
1.365	0.0859316	0.0861789
1.366	0.0857418	0.0859882
1.367	0.0855537	0.0857992
1.368	0.0853672	0.0856117
1.369	0.0851824	0.0854259
1.37	0.0849992	0.0852418
1.371	0.0848177	0.0850592
1.372	0.0846379	0.0848783
1.373	0.0844597	0.084699
1.374	0.0842833	0.0845213
1.375	0.0841084	0.0843453
1.376	0.0839353	0.0841708
1.377	0.0837638	0.0839981
1.378	0.083594	0.0838269
1.379	0.0834258	0.0836574
1.38	0.0832593	0.0834894
1.381	0.0830943	0.0833232
1.382	0.082931	0.0831585
1.383	0.0827694	0.0829955
1.384	0.0826093	0.0828341
1.385	0.0824509	0.0826743
1.386	0.0822941	0.0825161
1.387	0.0821389	0.0823596
1.388	0.0819853	0.0822047
1.389	0.0818333	0.0820514
1.39	0.0816829	0.0818998
1.391	0.0815341	0.0817498
1.392	0.0813869	0.0816014
1.393	0.0812413	0.0814546
1.394	0.0810973	0.0813094
1.395	0.0809548	0.0811659
1.396	0.0808139	0.081024
1.397	0.0806746	0.0808837
1.398	0.0805369	0.080745
1.399	0.0804007	0.0806079
1.4	0.0802661	0.0804724
1.401	0.0801332	0.0803386
1.402	0.0800018	0.0802063
1.403	0.0798719	0.0800757
1.404	0.0797437	0.0799466
1.405	0.079617	0.0798192
1.406	0.0794919	0.0796933
1.407	0.0793684	0.0795691
1.408	0.0792464	0.0794464
1.409	0.079126	0.0793254
1.41	0.0790072	0.0792059
1.411	0.0788899	0.079088
1.412	0.0787741	0.0789717
1.413	0.0786599	0.078857
1.414	0.0785473	0.0787438
1.415	0.0784363	0.0786322
1.416	0.0783268	0.0785222
1.417	0.0781838	0.0784138
1.418	0.0779886	0.0782524
1.419	0.0777948	0.0780679
1.42	0.0776025	0.0778848
1.421	0.0774116	0.0776985
1.422	0.077222	0.077509
1.423	0.0770339	0.0773208
1.424	0.0768472	0.077134
1.425	0.0766619	0.0769486
1.426	0.0764781	0.0767646
1.427	0.0762957	0.076582
1.428	0.0761147	0.0764008
1.429	0.0759352	0.076221
1.43	0.0757571	0.0760427
1.431	0.0755805	0.0758657
1.432	0.0754053	0.0756901
1.433	0.0752316	0.0755159
1.434	0.0750594	0.0753431
1.435	0.0748886	0.0751717
1.436	0.0747193	0.0750017
1.437	0.0745513	0.0748332
1.438	0.0743848	0.074666
1.439	0.0742198	0.0745002
1.44	0.0740562	0.0743358
1.441	0.073894	0.0741729
1.442	0.0737333	0.0740113
1.443	0.0735741	0.0738512
1.444	0.0734162	0.0736924
1.445	0.0732599	0.0735351
1.446	0.073105	0.0733791
1.447	0.0729515	0.0732246
1.448	0.0727995	0.0730714
1.449	0.0726489	0.0729197
1.45	0.0724998	0.0727694
1.451	0.0723521	0.0726205
1.452	0.0722058	0.0724729
1.453	0.072061	0.0723268
1.454	0.0719175	0.0721821
1.455	0.0717755	0.0720388
1.456	0.0716349	0.0718969
1.457	0.0714957	0.0717564
1.458	0.0713579	0.0716173
1.459	0.0712215	0.0714797
1.46	0.0710865	0.0713434
1.461	0.0709528	0.0712085
1.462	0.0708206	0.0710751
1.463	0.0706898	0.0709431
1.464	0.0705603	0.0708124
1.465	0.0704322	0.0706832
1.466	0.0703055	0.0705553
1.467	0.0701802	0.0704289
1.468	0.0700562	0.0703039
1.469	0.0699335	0.0701802
1.47	0.0698123	0.070058
1.471	0.0696924	0.0699372
1.472	0.0695739	0.0698177
1.473	0.0694568	0.0696997
1.474	0.0693411	0.069583
1.475	0.0692267	0.0694678
1.476	0.0691137	0.0693539
1.477	0.0690021	0.0692415
1.478	0.0688918	0.0691304
1.479	0.0687829	0.0690207
1.48	0.0686753	0.0689124
1.481	0.0685692	0.0688054
1.482	0.0684643	0.0686999
1.483	0.0683608	0.0685957
1.484	0.0682587	0.0684929
1.485	0.0681579	0.0683915
1.486	0.0680584	0.0682915
1.487	0.0679603	0.0681928
1.488	0.0678635	0.0680955
1.489	0.0677682	0.0679996
1.49	0.0676742	0.067905
1.491	0.0675815	0.0678117
1.492	0.0674902	0.0677199
1.493	0.0674003	0.0676293
1.494	0.0673118	0.0675402
1.495	0.0672246	0.0674523
1.496	0.0671184	0.0673658
1.497	0.0669454	0.0672795
1.498	0.0667736	0.0671076
1.499	0.066603	0.0669368
1.5	0.0664336	0.0667672
1.501	0.0662654	0.0665987
1.502	0.0660984	0.0664315
1.503	0.0659327	0.0662654
1.504	0.0657681	0.0661005
1.505	0.0656048	0.0659368
1.506	0.0654427	0.0657742
1.507	0.0652818	0.0656128
1.508	0.0651221	0.0654526
1.509	0.0649637	0.0652936
1.51	0.0648064	0.0651358
1.511	0.0646503	0.0649791
1.512	0.0644954	0.0648236
1.513	0.0643418	0.0646693
1.514	0.0641893	0.0645162
1.515	0.0640381	0.0643642
1.516	0.0638881	0.0642135
1.517	0.0637393	0.0640639
1.518	0.0635917	0.0639155
1.519	0.0634454	0.0637683
1.52	0.0633003	0.0636222
1.521	0.0631564	0.0634774
1.522	0.0630137	0.0633337
1.523	0.0628722	0.0631912
1.524	0.062732	0.0630499
1.525	0.0625929	0.0629097
1.526	0.062455	0.0627708
1.527	0.0623184	0.0626331
1.528	0.0621829	0.0624965
1.529	0.0620486	0.0623611
1.53	0.0619156	0.062227
1.531	0.0617837	0.062094
1.532	0.061653	0.0619622
1.533	0.0615235	0.0618316
1.534	0.0613951	0.0617022
1.535	0.061268	0.061574
1.536	0.061142	0.061447
1.537	0.0610172	0.0613211
1.538	0.0608936	0.0611965
1.539	0.0607711	0.061073
1.54	0.0606499	0.0609508
1.541	0.0605297	0.0608297
1.542	0.0604108	0.0607098
1.543	0.060293	0.0605912
1.544	0.0601765	0.0604737
1.545	0.0600611	0.0603574
1.546	0.0599469	0.0602422
1.547	0.0598339	0.0601283
1.548	0.059722	0.0600156
1.549	0.0596113	0.059904
1.55	0.0595018	0.0597937
1.551	0.0593935	0.0596845
1.552	0.0592863	0.0595765
1.553	0.0591803	0.0594697
1.554	0.0590755	0.0593641
1.555	0.0589718	0.0592597
1.556	0.0588693	0.0591565
1.557	0.058768	0.0590544
1.558	0.0586678	0.0589536
1.559	0.0585687	0.0588539
1.56	0.0584709	0.0587553
1.561	0.0583742	0.058658
1.562	0.0582787	0.0585618
1.563	0.0581844	0.0584668
1.564	0.0580912	0.0583729
1.565	0.0579992	0.0582803
1.566	0.0579084	0.0581887
1.567	0.0578188	0.0580984
1.568	0.0577303	0.0580092
1.569	0.0576431	0.0579211
1.57	0.057557	0.0578342
1.571	0.057472	0.0577485
1.572	0.0573883	0.0576639
1.573	0.0573057	0.0575805
1.574	0.0572244	0.0574982
1.575	0.0571442	0.057417
1.576	0.0570651	0.057337
1.577	0.0569873	0.0572582
1.578	0.0569106	0.0571804
1.579	0.056835	0.0571038
1.58	0.0567606	0.0570284
1.581	0.0566874	0.0569541
1.582	0.0566153	0.0568809
1.583	0.0565443	0.0568088
1.584	0.0564745	0.0567378
1.585	0.0564059	0.056668
1.586	0.0563383	0.0565993
1.587	0.056272	0.0565317
1.588	0.0562067	0.0564652
1.589	0.0561427	0.0563998
1.59	0.0560506	0.0563355
1.591	0.0559006	0.0562724
1.592	0.0557516	0.0561306
1.593	0.0556035	0.0559819
1.594	0.0554564	0.0558341
1.595	0.0553103	0.0556872
1.596	0.0551651	0.0555413
1.597	0.055021	0.0553963
1.598	0.0548777	0.0552523
1.599	0.0547355	0.0551092
1.6	0.0545942	0.0549671
1.601	0.0544539	0.0548259
1.602	0.0543145	0.0546857
1.603	0.0541761	0.0545465
1.604	0.0540387	0.0544082
1.605	0.0539022	0.0542709
1.606	0.0537667	0.0541345
1.607	0.0536322	0.0539991
1.608	0.0534986	0.0538647
1.609	0.053366	0.0537312
1.61	0.0532343	0.0535987
1.611	0.0531036	0.0534672
1.612	0.0529739	0.0533367
1.613	0.0528451	0.0532071
1.614	0.0527174	0.0530785
1.615	0.0525905	0.0529508
1.616	0.0524647	0.0528242
1.617	0.0523398	0.0526985
1.618	0.0522159	0.0525738
1.619	0.052093	0.0524501
1.62	0.051971	0.0523273
1.621	0.05185	0.0522056
1.622	0.05173	0.0520848
1.623	0.051611	0.051965
1.624	0.0514929	0.0518462
1.625	0.0513758	0.0517284
1.626	0.0512596	0.0516116
1.627	0.0511445	0.0514957
1.628	0.0510303	0.0513809
1.629	0.050917	0.051267
1.63	0.0508048	0.0511542
1.631	0.0506935	0.0510423
1.632	0.0505831	0.0509314
1.633	0.0504738	0.0508215
1.634	0.0503654	0.0507125
1.635	0.050258	0.0506045
1.636	0.0501516	0.0504975
1.637	0.0500461	0.0503915
1.638	0.0499416	0.0502864
1.639	0.0498381	0.0501823
1.64	0.0497356	0.0500792
1.641	0.0496341	0.0499771
1.642	0.0495335	0.0498759
1.643	0.0494339	0.0497757
1.644	0.0493353	0.0496765
1.645	0.0492377	0.0495782
1.646	0.0491411	0.0494809
1.647	0.0490454	0.0493846
1.648	0.0489507	0.0492892
1.649	0.048857	0.0491948
1.65	0.0487643	0.0491014
1.651	0.0486725	0.0490089
1.652	0.0485817	0.0489173
1.653	0.0484919	0.0488268
1.654	0.048403	0.0487372
1.655	0.0483152	0.0486485
1.656	0.0482282	0.0485608
1.657	0.0481423	0.048474
1.658	0.0480573	0.0483882
1.659	0.0479733	0.0483034
1.66	0.0478903	0.0482195
1.661	0.0478083	0.0481365
1.662	0.0477272	0.0480545
1.663	0.0476471	0.0479734
1.664	0.0475679	0.0478933
1.665	0.0474897	0.0478141
1.666	0.0474125	0.0477358
1.667	0.0473362	0.0476585
1.668	0.047261	0.0475822
1.669	0.0471866	0.0475068
1.67	0.0471133	0.0474323
1.671	0.0470408	0.0473588
1.672	0.0469694	0.0472863
1.673	0.0468989	0.0472147
1.674	0.0468293	0.047144
1.675	0.0467607	0.0470743
1.676	0.046693	0.0470055
1.677	0.0466263	0.0469376
1.678	0.0465606	0.0468707
1.679	0.0464957	0.0468047
1.68	0.0464318	0.0467397
1.681	0.0463689	0.0466756
1.682	0.0463068	0.0466124
1.683	0.0462457	0.0465502
1.684	0.0461856	0.0464889
1.685	0.0461264	0.0464285
1.686	0.0460681	0.0463691
1.687	0.0460107	0.0463106
1.688	0.0459542	0.046253
1.689	0.0458987	0.0461964
1.69	0.0458441	0.0461406
1.691	0.0457905	0.0460858
1.692	0.0457377	0.046032
1.693	0.0456858	0.045979
1.694	0.0456349	0.045927
1.695	0.0455849	0.0458758
1.696	0.0455358	0.0458256
1.697	0.0454875	0.0457763
1.698	0.0454402	0.045728
1.699	0.0453938	0.0456805
1.7	0.0453483	0.0456339
1.701	0.0453037	0.0455883
1.702	0.0452599	0.0455435
1.703	0.0452171	0.0454996
1.704	0.0451751	0.0454566
1.705	0.045134	0.0454145
1.706	0.0450155	0.0453733
1.707	0.044889	0.0453163
1.708	0.0447632	0.0451903
1.709	0.0446381	0.045065
1.71	0.0445138	0.0449404
1.711	0.0443902	0.0448165
1.712	0.0442674	0.0446934
1.713	0.0441452	0.044571
1.714	0.0440238	0.0444494
1.715	0.0439031	0.0443285
1.716	0.0437832	0.0442083
1.717	0.043664	0.0440889
1.718	0.0435455	0.0439701
1.719	0.0434277	0.0438521
1.72	0.0433107	0.0437349
1.721	0.0431944	0.0436184
1.722	0.0430788	0.0435026
1.723	0.042964	0.0433875
1.724	0.0428499	0.0432732
1.725	0.0427366	0.0431596
1.726	0.042624	0.0430467
1.727	0.0425121	0.0429346
1.728	0.042401	0.0428231
1.729	0.0422906	0.0427125
1.73	0.0421809	0.0426025
1.731	0.042072	0.0424933
1.732	0.0419638	0.0423848
1.733	0.0418563	0.042277
1.734	0.0417496	0.0421699
1.735	0.0416437	0.0420636
1.736	0.0415384	0.041958
1.737	0.0414339	0.0418531
1.738	0.0413302	0.0417489
1.739	0.0412272	0.0416455
1.74	0.0411249	0.0415429
1.741	0.0410234	0.0414409
1.742	0.0409227	0.0413397
1.743	0.0408227	0.0412393
1.744	0.0407234	0.0411395
1.745	0.0406249	0.0410405
1.746	0.0405272	0.0409423
1.747	0.0404302	0.0408448
1.748	0.040334	0.040748
1.749	0.0402386	0.040652
1.75	0.0401439	0.0405567
1.751	0.04005	0.0404622
1.752	0.0399568	0.0403684
1.753	0.0398644	0.0402753
1.754	0.0397728	0.040183
1.755	0.0396819	0.0400915
1.756	0.0395918	0.0400006
1.757	0.0395024	0.0399106
1.758	0.0394139	0.0398213
1.759	0.039326	0.0397327
1.76	0.0392389	0.0396449
1.761	0.0391526	0.0395579
1.762	0.0390671	0.0394716
1.763	0.0389823	0.039386
1.764	0.0388983	0.0393013
1.765	0.038815	0.0392172
1.766	0.0387325	0.039134
1.767	0.0386508	0.0390515
1.768	0.0385698	0.0389697
1.769	0.0384896	0.0388888
1.77	0.0384101	0.0388086
1.771	0.0383314	0.0387291
1.772	0.0382535	0.0386504
1.773	0.0381764	0.0385725
1.774	0.0381	0.0384953
1.775	0.0380243	0.0384189
1.776	0.0379494	0.0383432
1.777	0.0378753	0.0382683
1.778	0.037802	0.0381941
1.779	0.0377293	0.0381207
1.78	0.0376575	0.038048
1.781	0.0375863	0.0379761
1.782	0.037516	0.037905
1.783	0.0374463	0.0378346
1.784	0.0373774	0.0377649
1.785	0.0373093	0.037696
1.786	0.0372419	0.0376278
1.787	0.0371752	0.0375604
1.788	0.0371093	0.0374937
1.789	0.0370441	0.0374278
1.79	0.0369797	0.0373626
1.791	0.036916	0.0372981
1.792	0.0368531	0.0372344
1.793	0.0367909	0.0371714
1.794	0.0367294	0.0371092
1.795	0.0366687	0.0370477
1.796	0.0366087	0.0369869
1.797	0.0365494	0.0369268
1.798	0.0364909	0.0368675
1.799	0.0364331	0.0368089
1.8	0.0363761	0.0367511
1.801	0.0363198	0.0366939
1.802	0.0362642	0.0366375
1.803	0.0362094	0.0365818
1.804	0.0361552	0.0365268
1.805	0.0361018	0.0364725
1.806	0.0360492	0.036419
1.807	0.0359972	0.0363661
1.808	0.035946	0.036314
1.809	0.0358955	0.0362626
1.81	0.0358457	0.0362119
1.811	0.0357966	0.0361619
1.812	0.0357483	0.0361126
1.813	0.0357007	0.0360641
1.814	0.0356538	0.0360162
1.815	0.0356076	0.0359691
1.816	0.0355621	0.0359226
1.817	0.0355174	0.0358769
1.818	0.0354734	0.0358319
1.819	0.0354301	0.0357875
1.82	0.0353875	0.0357439
1.821	0.0353457	0.035701
1.822	0.0353046	0.0356588
1.823	0.0352642	0.0356173
1.824	0.0352245	0.0355764
1.825	0.0351855	0.0355363
1.826	0.0351472	0.0354969
1.827	0.0351096	0.0354582
1.828	0.0350727	0.0354201
1.829	0.0350365	0.0353828
1.83	0.035001	0.0353461
1.831	0.0349662	0.0353101
1.832	0.0349322	0.0352749
1.833	0.0348988	0.0352403
1.834	0.0348661	0.0352064
1.835	0.034834	0.0351731
1.836	0.0348027	0.0351406
1.837	0.0347721	0.0351088
1.838	0.0347421	0.0350776
1.839	0.0347128	0.0350471
1.84	0.0346842	0.0350173
1.841	0.0346563	0.0349882
1.842	0.0346291	0.0349597
1.843	0.0346025	0.0349319
1.844	0.0345766	0.0349048
1.845	0.0345514	0.0348783
1.846	0.0345269	0.0348525
1.847	0.034503	0.0348274
1.848	0.0344798	0.0348029
1.849	0.0344572	0.034779
1.85	0.0344353	0.0347558
1.851	0.034414	0.0347333
1.852	0.0343934	0.0347114
1.853	0.0343734	0.0346901
1.854	0.034354	0.0346695
1.855	0.0343353	0.0346495
1.856	0.0342409	0.0346301
1.857	0.0341382	0.0346114
1.858	0.034036	0.0345196
1.859	0.0339343	0.0344177
1.86	0.0338331	0.0343163
1.861	0.0337324	0.0342153
1.862	0.0336322	0.0341149
1.863	0.0335325	0.0340149
1.864	0.0334333	0.0339155
1.865	0.0333347	0.0338165
1.866	0.0332365	0.033718
1.867	0.0331388	0.0336201
1.868	0.0330416	0.0335226
1.869	0.0329449	0.0334256
1.87	0.0328487	0.0333291
1.871	0.032753	0.0332331
1.872	0.0326579	0.0331376
1.873	0.0325632	0.0330426
1.874	0.032469	0.0329481
1.875	0.0323754	0.0328541
1.876	0.0322822	0.0327606
1.877	0.0321896	0.0326675
1.878	0.0320974	0.032575
1.879	0.0320058	0.0324829
1.88	0.0319146	0.0323914
1.881	0.031824	0.0323004
1.882	0.0317339	0.0322098
1.883	0.0316442	0.0321198
1.884	0.0315551	0.0320303
1.885	0.0314665	0.0319413
1.886	0.0313784	0.0318527
1.887	0.0312908	0.0317647
1.888	0.0312037	0.0316772
1.889	0.0311172	0.0315902
1.89	0.0310312	0.0315038
1.891	0.0309457	0.0314178
1.892	0.0308608	0.0313323
1.893	0.0307764	0.0312474
1.894	0.0306925	0.031163
1.895	0.0306091	0.0310791
1.896	0.0305263	0.0309957
1.897	0.030444	0.0309128
1.898	0.0303622	0.0308305
1.899	0.0302809	0.0307487
1.9	0.0302002	0.0306674
1.901	0.03012	0.0305866
1.902	0.0300403	0.0305064
1.903	0.0299611	0.0304267
1.904	0.0298825	0.0303475
1.905	0.0298044	0.0302689
1.906	0.0297268	0.0301908
1.907	0.0296498	0.0301132
1.908	0.0295732	0.0300362
1.909	0.0294973	0.0299597
1.91	0.0294218	0.0298838
1.911	0.0293469	0.0298084
1.912	0.0292725	0.0297336
1.913	0.0291987	0.0296593
1.914	0.0291254	0.0295855
1.915	0.0290526	0.0295123
1.916	0.0289803	0.0294396
1.917	0.0289086	0.0293674
1.918	0.0288375	0.0292958
1.919	0.0287668	0.0292247
1.92	0.0286968	0.0291542
1.921	0.0286272	0.0290841
1.922	0.0285582	0.0290146
1.923	0.0284897	0.0289457
1.924	0.0284217	0.0288772
1.925	0.0283543	0.0288093
1.926	0.0282874	0.028742
1.927	0.028221	0.0286751
1.928	0.0281551	0.0286088
1.929	0.0280898	0.028543
1.93	0.028025	0.0284778
1.931	0.0279607	0.0284131
1.932	0.0278969	0.0283489
1.933	0.0278337	0.0282852
1.934	0.027771	0.028222
1.935	0.0277089	0.0281594
1.936	0.0276473	0.0280973
1.937	0.0275862	0.0280357
1.938	0.0275256	0.0279746
1.939	0.0274656	0.0279141
1.94	0.0274061	0.027854
1.941	0.0273472	0.0277945
1.942	0.0272887	0.0277355
1.943	0.0272308	0.027677
1.944	0.0271734	0.027619
1.945	0.0271166	0.0275615
1.946	0.0270603	0.0275045
1.947	0.0270045	0.0274481
1.948	0.0269492	0.0273921
1.949	0.0268945	0.0273367
1.95	0.0268403	0.0272817
1.951	0.0267866	0.0272273
1.952	0.0267335	0.0271734
1.953	0.0266809	0.0271201
1.954	0.0266288	0.0270672
1.955	0.0265772	0.0270149
1.956	0.0265261	0.0269631
1.957	0.0264756	0.0269118
1.958	0.0264256	0.026861
1.959	0.0263761	0.0268107
1.96	0.0263272	0.026761
1.961	0.0262788	0.0267118
1.962	0.026231	0.0266631
1.963	0.0261836	0.0266149
1.964	0.0261368	0.0265672
1.965	0.0260906	0.02652
1.966	0.0260449	0.0264734
1.967	0.0259997	0.0264273
1.968	0.025955	0.0263817
1.969	0.0259108	0.0263366
1.97	0.0258672	0.0262921
1.971	0.0258241	0.026248
1.972	0.0257815	0.0262045
1.973	0.0257395	0.0261615
1.974	0.025698	0.0261191
1.975	0.025657	0.0260771
1.976	0.0256165	0.0260357
1.977	0.0255765	0.0259948
1.978	0.0255371	0.0259544
1.979	0.0254982	0.0259146
1.98	0.0254598	0.0258753
1.981	0.0254219	0.0258365
1.982	0.0253846	0.0257982
1.983	0.0253477	0.0257604
1.984	0.0253114	0.0257232
1.985	0.0252756	0.0256864
1.986	0.0252404	0.0256502
1.987	0.0252056	0.0256145
1.988	0.0251713	0.0255793
1.989	0.0251376	0.0255446
1.99	0.0251044	0.0255104
1.991	0.0250717	0.0254767
1.992	0.0250395	0.0254435
1.993	0.0250079	0.0254109
1.994	0.0249767	0.0253787
1.995	0.024946	0.025347
1.996	0.0249159	0.0253159
1.997	0.0248862	0.0252852
1.998	0.024857	0.025255
1.999	0.0248283	0.0252253
[truncated: 18,001 more rows]
