# Supplementary material for: Learning emergent partial differential equations in a learned emergent space
Source: Nat Commun. 2022 Jun 9;13:3318. doi: 10.1038/s41467-022-30628-6 (PMC9184577; doi:10.1038/s41467-022-30628-6)
Supplement: Supplementary file 2 — Source Data [file 41467_2022_30628_MOESM2_ESM.zip › figure_source/Source_Data_Figure_7.xlsx]

## Sheet: Figure 7
omega	multipliers	v1_real	v1_imag	v2_real	v2_imag	v3_real	v3_imag
-1.5	1.03193	0.00848621	0.0190564	-0.00111121	-0.000518899	0.00121995	0.000643585
-1.47323	0.116444	0.00861034	0.0193704	-0.00112053	-0.000529781	0.00123806	0.000650825
-1.44646	0.116444	0.00873805	0.0196949	-0.00112648	-0.000536355	0.00124843	0.00066495
-1.41969	0.0333266	0.00886952	0.0200306	-0.00113365	-0.000540969	0.0012545	0.000673271
-1.39291	0.0333266	0.00900494	0.0203779	-0.00114177	-0.000545242	0.00126225	0.000679054
-1.36614	0.03117	0.0091445	0.0207375	-0.00115046	-0.000549528	0.00127125	0.000684433
-1.33937	0.03117	0.00928839	0.0211102	-0.00115952	-0.000553901	0.00128098	0.000689852
-1.3126	0.0290711	0.0094368	0.0214965	-0.00116888	-0.00055838	0.00129118	0.0006954
-1.28583	0.0290711	0.00958989	0.0218974	-0.00117848	-0.000562967	0.00130173	0.000701093
-1.25906	0.027096	0.00974786	0.0223136	-0.0011883	-0.000567654	0.00131258	0.000706933
-1.23228	0.027096	0.00991094	0.0227461	-0.00119832	-0.000572437	0.00132367	0.000712905
-1.20551	0.0252574	0.0100794	0.0231956	-0.00120854	-0.000577316	0.00133501	0.000719004
-1.17874	0.0252574	0.0102536	0.0236634	-0.00121897	-0.000582293	0.00134659	0.000725231
-1.15197	0.0235538	0.0104337	0.0241506	-0.00122959	-0.000587368	0.0013584	0.000731586
-1.1252	0.0235538	0.01062	0.0246584	-0.00124042	-0.000592544	0.00137044	0.00073807
-1.09843	0.0219788	0.0108128	0.0251882	-0.00125146	-0.000597824	0.00138272	0.000744685
-1.07165	0.0219788	0.0110125	0.0257415	-0.00126269	-0.000603208	0.00139524	0.000751436
-1.04488	0.0205244	0.0112193	0.0263198	-0.00127414	-0.000608694	0.00140799	0.000758323
-1.01811	0.0205244	0.0114335	0.0269249	-0.0012858	-0.000614287	0.00142099	0.000765344
-0.991339	0.0191821	0.0116557	0.0275586	-0.00129769	-0.000619989	0.00143423	0.000772504
-0.964567	0.0191821	0.0118863	0.028223	-0.0013098	-0.000625803	0.00144774	0.000779806
-0.937795	0.0179434	0.0121256	0.0289206	-0.00132215	-0.000631733	0.00146151	0.000787256
-0.911024	0.0179434	0.0123741	0.0296539	-0.00133473	-0.000637784	0.00147554	0.000794857
-0.884252	0.0168002	0.0126321	0.0304257	-0.00134756	-0.000643958	0.00148986	0.000802615
-0.85748	0.0168002	0.0129002	0.0312392	-0.00136064	-0.000650258	0.00150446	0.000810535
-0.830709	0.0157448	0.0131788	0.0320976	-0.00137398	-0.000656687	0.00151935	0.000818619
-0.803937	0.0157448	0.0134685	0.033005	-0.00138758	-0.00066325	0.00153454	0.000826872
-0.777165	0.0147701	0.0137697	0.0339656	-0.00140146	-0.000669951	0.00155004	0.0008353
-0.750394	0.0147701	0.0140831	0.0349844	-0.00141562	-0.000676795	0.00156585	0.000843909
-0.723622	0.0138695	0.014409	0.0360668	-0.00143007	-0.000683789	0.001582	0.000852706
-0.69685	0.0138695	0.0147478	0.0372191	-0.00144482	-0.000690937	0.00159848	0.000861699
-0.670079	0.013037	0.0150998	0.0384482	-0.00145988	-0.000698246	0.00161532	0.000870896
-0.643307	0.013037	0.0154653	0.039762	-0.00147525	-0.000705719	0.00163251	0.000880302
-0.616535	0.012267	0.0158444	0.0411696	-0.00149095	-0.000713364	0.00165006	0.000889925
-0.589764	0.012267	0.0162372	0.0426812	-0.00150699	-0.000721188	0.001668	0.000899773
-0.562992	0.0115543	0.0166433	0.0443091	-0.00152338	-0.000729199	0.00168634	0.000909857
-0.53622	0.0115543	0.0170618	0.0460672	-0.00154012	-0.000737407	0.00170508	0.000920187
-0.509449	0.011333	0.0174913	0.0479717	-0.00155724	-0.00074582	0.00172423	0.000930776
-0.482677	0.011333	0.0179293	0.0500414	-0.00157473	-0.000754448	0.00174382	0.000941636
-0.455906	0.0108944	0.0183722	0.0522983	-0.00159262	-0.000763302	0.00176386	0.000952781
-0.429134	0.0108944	0.018815	0.0547685	-0.00161091	-0.000772394	0.00178434	0.000964224
-0.402362	0.0107826	0.01925	0.0574828	-0.00162962	-0.000781736	0.0018053	0.000975982
-0.375591	0.0107826	0.0196663	0.0604782	-0.00164875	-0.000791346	0.00182675	0.000988073
-0.348819	0.0102828	0.0200479	0.0637992	-0.00166833	-0.000801241	0.0018487	0.00100052
-0.322047	0.0102828	0.0203715	0.067499	-0.00168836	-0.000811441	0.00187115	0.00101335
-0.295276	0.0102289	0.0206032	0.0716411	-0.00170885	-0.00082197	0.00189413	0.00102658
-0.268504	0.0102289	0.020694	0.0763021	-0.0017298	-0.000832852	0.00191765	0.00104025
-0.241732	0.00971571	0.0205726	0.0815727	-0.00175124	-0.000844116	0.0019417	0.0010544
-0.214961	0.00971571	0.0201346	0.0875605	-0.00177315	-0.000855797	0.00196629	0.00106906
-0.188189	0.00969696	0.0192259	0.0943883	-0.00179554	-0.000867933	0.00199142	0.00108428
-0.161417	0.00969696	0.0176184	0.102189	-0.0018184	-0.000880571	0.00201708	0.00110012
-0.134646	0.00919338	0.0149755	0.111085	-0.00184172	-0.000893759	0.00204326	0.00111663
-0.107874	0.00919338	0.0108081	0.121151	-0.00186545	-0.000907549	0.0020699	0.00113388
-0.0811024	0.00918951	0.00442872	0.132323	-0.00188955	-0.000921988	0.00209696	0.00115192
-0.0543307	0.00918951	-0.00506262	0.144244	-0.00191397	-0.000937109	0.00212435	0.00117081
-0.0275591	0.00871968	-0.0186817	0.156022	-0.00193861	-0.000952922	0.00215199	0.00119055
-0.000787402	0.00871968	-0.0372073	0.165977	-0.0019634	-0.000969382	0.00217977	0.0012111
0.0259843	0.00870092	-0.0604739	0.171674	-0.00198828	-0.000986362	0.0022076	0.00123233
0.0527559	0.00870092	-0.0866077	0.170691	-0.00201323	-0.00100362	0.00223546	0.00125395
0.0795276	0.00827555	-0.112157	0.162124	-0.00203839	-0.00102078	0.00226352	0.00127555
0.106299	0.00827555	-0.133742	0.147549	-0.00206413	-0.00103738	0.00229215	0.00129657
0.133071	0.00824695	-0.149977	0.130089	-0.00209106	-0.00105297	0.00232208	0.00131649
0.159843	0.00824695	-0.161759	0.112435	-0.00212	-0.00106735	0.00235427	0.00133504
0.186614	0.00785991	-0.171052	0.0956493	-0.00215176	-0.00108068	0.0023897	0.00135239
0.213386	0.00785991	-0.179565	0.0792172	-0.00218681	-0.00109352	0.00242896	0.00136916
0.240157	0.00782484	-0.187969	0.0616456	-0.00222513	-0.0011066	0.0024721	0.00138623
0.266929	0.00782484	-0.195503	0.0412278	-0.00226623	-0.00112062	0.00251856	0.00140442
0.293701	0.00747133	-0.199947	0.0170781	-0.00230937	-0.00113596	0.00256751	0.00142423
0.320472	0.00747133	-0.198456	-0.00971638	-0.00235386	-0.00115275	0.00261812	0.00144582
0.347244	0.00743208	-0.189377	-0.0358765	-0.00239926	-0.00117087	0.00266984	0.00146909
0.374016	0.00743208	-0.17371	-0.0575565	-0.00244539	-0.00119015	0.00272245	0.00149384
0.400787	0.00710825	-0.154515	-0.0725667	-0.00249228	-0.00121044	0.00277594	0.00151991
0.427559	0.00710825	-0.134989	-0.0810313	-0.0025401	-0.00123165	0.00283051	0.00154718
0.454331	0.00706636	-0.117171	-0.0844387	-0.00258907	-0.00125375	0.00288638	0.00157563
0.481102	0.00706636	-0.10187	-0.0845055	-0.0026394	-0.00127675	0.00294381	0.00160524
0.507874	0.00676909	-0.0891227	-0.0826058	-0.00269131	-0.00130068	0.00300304	0.00163608
0.534646	0.00676909	-0.0786294	-0.0796698	-0.00274499	-0.00132559	0.00306431	0.0016682
0.561417	0.00672559	-0.070002	-0.0762706	-0.00280062	-0.00135154	0.00312784	0.0017017
0.588189	0.00672559	-0.062876	-0.0727417	-0.00285838	-0.00137861	0.00319383	0.00173664
0.614961	0.0064523	-0.0569449	-0.0692674	-0.00291843	-0.00140686	0.00326248	0.00177314
0.641732	0.0064523	-0.0519638	-0.0659434	-0.00298097	-0.00143636	0.00333402	0.00181128
0.668504	0.0064078	-0.0477406	-0.0628141	-0.00304617	-0.0014672	0.00340865	0.00185118
0.695276	0.0064078	-0.0441259	-0.0598947	-0.00311423	-0.00149946	0.00348662	0.00189295
0.722047	0.00615638	-0.041004	-0.057184	-0.00318535	-0.00153324	0.00356818	0.00193672
0.748819	0.00615638	-0.038285	-0.0546725	-0.00325976	-0.00156865	0.00365359	0.00198264
0.775591	0.00611123	-0.0358985	-0.0523468	-0.0033377	-0.00160579	0.00374315	0.00203086
0.802362	0.00611123	-0.0337891	-0.0501924	-0.00341944	-0.00164479	0.00383717	0.00208156
0.829134	0.00587991	-0.0319127	-0.0481952	-0.00350526	-0.00168579	0.003936	0.00213491
0.855906	0.00587991	-0.0302333	-0.0463412	-0.00359548	-0.00172894	0.00404003	0.00219113
0.882677	0.00583424	-0.028722	-0.0446177	-0.00369045	-0.00177441	0.00414968	0.00225044
0.909449	0.00583424	-0.0273548	-0.0430126	-0.00379056	-0.00182238	0.00426543	0.00231311
0.93622	0.00562157	-0.026112	-0.0415151	-0.00389625	-0.00187307	0.0043878	0.00237942
0.962992	0.00562157	-0.0249776	-0.0401151	-0.00400799	-0.0019267	0.00451739	0.00244971
0.989764	0.00557531	-0.0239381	-0.038804	-0.00412631	-0.00198354	0.00465485	0.00252431
1.01654	0.00557531	-0.0229824	-0.037574	-0.00425183	-0.00204388	0.00480093	0.00260366
1.04331	0.00538011	-0.0221007	-0.0364181	-0.00438521	-0.00210804	0.00495645	0.0026882
1.07008	0.00538011	-0.0212848	-0.0353304	-0.00452722	-0.0021764	0.00512237	0.00277845
1.09685	0.00533306	-0.0205273	-0.034305	-0.00467874	-0.00224937	0.00529977	0.00287502
1.12362	0.00533306	-0.0198222	-0.033337	-0.00484074	-0.00232745	0.0054899	0.00297858
1.15039	0.00515436	-0.0191641	-0.0324215	-0.00501436	-0.00241118	0.00569416	0.00308993
1.17717	0.00515436	-0.0185486	-0.0315544	-0.00520088	-0.00250119	0.0059142	0.00320997
1.20394	0.0051062	-0.0179717	-0.0307321	-0.00540182	-0.00259822	0.00615191	0.00333975
1.23071	0.0051062	-0.01743	-0.0299513	-0.00561889	-0.00270312	0.00640952	0.00348051
1.25748	0.00494323	-0.0169204	-0.0292091	-0.00585413	-0.00281687	0.00668964	0.00363369
1.28425	0.00494323	-0.0164399	-0.0285027	-0.00610993	-0.00294066	0.00699535	0.00380102
1.31102	0.00489353	-0.0159861	-0.0278297	-0.0063891	-0.00307585	0.00733033	0.00398453
1.3378	0.00489353	-0.0155566	-0.0271877	-0.00669499	-0.00322411	0.007699	0.00418671
1.36457	0.00474573	-0.0151498	-0.0265744	-0.00703164	-0.00338743	0.0081067	0.00441055
1.39134	0.00474573	-0.0147638	-0.0259881	-0.00740393	-0.00356821	0.00855999	0.00465972
1.41811	0.00469395	-0.0143972	-0.025427	-0.00781784	-0.0037694	0.00906695	0.00493877
1.44488	0.00469395	-0.0140485	-0.0248896	-0.00828075	-0.00399468	0.00963772	0.00525341
1.47165	0.00456092	-0.0137165	-0.0243745	-0.00880193	-0.00424864	0.0102852	0.00561092
1.49843	0.00456092	-0.0133999	-0.0238805	-0.00939311	-0.00453711	0.0110258	0.00602068
1.5252	0.00450641	-0.0130975	-0.023406	-0.0100694	-0.00486765	0.0118814	0.00649504
1.55197	0.00450641	-0.0128085	-0.02295	-0.0108506	-0.00525019	0.012881	0.00705061
1.57874	0.00438793	-0.012532	-0.0225114	-0.0117633	-0.00569803	0.0140642	0.00771015
1.60551	0.00438793	-0.0122672	-0.0220891	-0.0128435	-0.00622944	0.0154866	0.00850586
1.63228	0.00432996	-0.0120136	-0.0216824	-0.0141421	-0.00687021	0.0172291	0.00948473
1.65906	0.00432996	-0.0117704	-0.0212904	-0.0157329	-0.00765794	0.0194132	0.0107182
1.68583	0.00422595	-0.0115369	-0.0209125	-0.0177268	-0.00864971	0.0222314	0.0123203
1.7126	0.00422595	-0.0113124	-0.0205479	-0.0202995	-0.00993656	0.0260065	0.0144852
1.73937	0.00416367	-0.0110964	-0.0201957	-0.0237454	-0.0116731	0.0313251	0.0175723
1.76614	0.00416367	-0.0108885	-0.0198554	-0.0286	-0.0141447	0.0393766	0.0223286
1.79291	0.00407426	-0.0106883	-0.0195262	-0.0359487	-0.0179423	0.0529917	0.0306034
1.81969	0.00407426	-0.0104954	-0.0192078	-0.048376	-0.0245204	0.0809547	0.0485451
1.84646	0.00400668	-0.0103094	-0.0188996	-0.0739116	-0.0386681	0.170481	0.115527
1.87323	0.00400668	-0.01013	-0.0186012	-0.156071	-0.0903738	-0.955959	-5.20014e-05
1.9	0.00393214	-0.00995674	-0.0183123	0.975018	5.18767e-05	-0.136501	-0.0608363
